# Supplementary material for: N-{4-[3-(4-Fluoro­phen­yl)pyrido[2,3-b]pyrazin-2-yl]-2-pyrid­yl}isopropyl­amine
Source: Acta Crystallogr Sect E Struct Rep Online. 2009 Sep 26;65(Pt 10):o2557. doi: 10.1107/S1600536809038173 (PMC2970374; doi:10.1107/S1600536809038173)
Supplement: Supplementary file 2 [file e-65-o2557-Isup2.hkl]

# 
# h,k,l, Fc-squared, Fo-squared, sigma(Fo-squared) and status flag 
# 
data_I
_shelx_title ' pk03175a in P 21/c' 
_shelx_refln_list_code          4 
_shelx_F_calc_maximum      222.56 
_exptl_crystal_F_000       752.00 
_reflns_d_resolution_high  0.8195 
 
loop_ 
 _symmetry_equiv_pos_as_xyz 
 'x, y, z' 
 '-x, y+1/2, -z+1/2' 
 '-x, -y, -z' 
 'x, -y-1/2, z-1/2' 
 
_cell_length_a    12.0418 
_cell_length_b     7.6586 
_cell_length_c    20.0949 
_cell_angle_alpha  90.000 
_cell_angle_beta  100.215 
_cell_angle_gamma  90.000 
 
_shelx_F_squared_multiplier     1.000 
 
loop_ 
 _refln_index_h 
 _refln_index_k 
 _refln_index_l 
 _refln_F_squared_calc 
 _refln_F_squared_meas 
 _refln_F_squared_sigma 
 _refln_observed_status 
   1   0   0     9676.57     6785.97    771.55 o 
   2   0   0     2909.40     2204.34    235.31 o 
   3   0   0     1142.75      893.21    109.28 o 
   4   0   0       39.77       49.16      8.73 o 
   5   0   0      123.93      120.41     13.32 o 
   6   0   0     1916.00     1561.62    293.39 o 
   7   0   0      813.26      801.61     90.10 o 
   8   0   0     2085.13     1896.69    200.98 o 
   9   0   0      339.08      303.18     36.24 o 
  10   0   0       12.06       13.51      2.39 o 
  11   0   0       21.39       11.54      2.06 o 
  12   0   0      213.06      155.39     15.58 o 
  13   0   0       34.22       32.36      2.18 o 
  14   0   0        2.82        2.02      1.03 o 
   1   1   0     1217.61     1049.29     49.15 o 
   2   1   0     5182.32     4569.64    130.83 o 
   3   1   0      221.48      195.55      4.82 o 
   4   1   0     1495.44     1327.66     90.40 o 
   5   1   0      304.33      325.99     15.54 o 
   6   1   0      188.51      208.61      6.15 o 
   7   1   0     1232.79     1254.36     85.61 o 
   8   1   0       78.58       68.17      7.19 o 
   9   1   0      105.96      108.86      8.71 o 
  10   1   0       27.50       25.71      2.34 o 
  11   1   0        3.27        3.15      3.35 o 
  12   1   0        0.19        1.23      1.41 o 
  13   1   0       35.34       23.86      1.89 o 
  14   1   0       10.29       10.68      1.34 o 
   0   2   0       62.27       80.54      2.71 o 
   1   2   0       83.20       58.02      3.40 o 
   2   2   0     7219.55     6608.02    175.68 o 
   3   2   0      445.60      414.83      9.63 o 
   4   2   0     1690.78     1628.31     57.93 o 
   5   2   0      722.82      693.32     25.53 o 
   6   2   0        2.96        4.83      1.18 o 
   7   2   0       27.41       27.30      2.06 o 
   8   2   0       54.15       47.59      2.77 o 
   9   2   0      209.25      204.22     17.15 o 
  10   2   0       58.68       74.07      6.88 o 
  11   2   0        0.00       -0.70      1.72 o 
  12   2   0        0.55        0.59      1.47 o 
  13   2   0        7.49        5.75      1.41 o 
  14   2   0        4.01        3.33      0.96 o 
   1   3   0       66.12       75.82      2.53 o 
   2   3   0      242.06      227.79      5.90 o 
   3   3   0     1384.68     1311.68     31.34 o 
   4   3   0      101.26      121.15      5.58 o 
   5   3   0      178.71      180.19      4.11 o 
   6   3   0      434.59      482.65     15.34 o 
   7   3   0      169.76      160.96     14.03 o 
   8   3   0       20.61       23.79      3.13 o 
   9   3   0      121.70      130.49     10.46 o 
  10   3   0      364.82      366.82     16.18 o 
  11   3   0      214.75      221.12     24.48 o 
  12   3   0       15.95       16.37      1.92 o 
  13   3   0       15.92       17.90      3.54 o 
   0   4   0    13902.14    12215.77    133.93 o 
   1   4   0     3930.85     3874.84    123.49 o 
   2   4   0        8.22       12.91      5.74 o 
   3   4   0       16.36       24.60      4.63 o 
   4   4   0        8.57        3.64      1.38 o 
   5   4   0     1071.28     1102.04     78.39 o 
   6   4   0      140.52      167.47      4.97 o 
   7   4   0      101.16      114.66      4.04 o 
   8   4   0      260.17      280.00     14.73 o 
   9   4   0       30.97       31.47      2.50 o 
  10   4   0      117.78      128.74      4.36 o 
  11   4   0       57.61       46.38      4.45 o 
  12   4   0       26.37       23.98      4.93 o 
  13   4   0       15.46       19.70      2.47 o 
   1   5   0      551.89      544.75     14.05 o 
   2   5   0      124.69      122.26      7.80 o 
   3   5   0      115.64      104.26      6.59 o 
   4   5   0       24.23       22.68      2.01 o 
   5   5   0      201.81      210.01     19.81 o 
   6   5   0      400.91      390.16      9.94 o 
   7   5   0      179.53      169.32      7.67 o 
   8   5   0      260.94      261.78      8.15 o 
   9   5   0        6.31        7.80      1.68 o 
  10   5   0      203.11      215.35      5.60 o 
  11   5   0        3.31        1.30      1.33 o 
  12   5   0       22.95       26.59      1.57 o 
   0   6   0        0.03        1.10      2.76 o 
   1   6   0        8.04        8.76      1.81 o 
   2   6   0      483.17      458.55     34.95 o 
   3   6   0      192.59      183.35     17.35 o 
   4   6   0       36.67       33.19      2.54 o 
   5   6   0      861.04      811.82     45.15 o 
   6   6   0        3.15        2.32      1.82 o 
   7   6   0      186.26      176.50      9.67 o 
   8   6   0        1.89        2.12      1.43 o 
   9   6   0       31.90       26.69      3.73 o 
  10   6   0       14.70       15.54      1.60 o 
  11   6   0        8.43        5.09      1.13 o 
   1   7   0        0.72        0.66      1.67 o 
   2   7   0       11.82       10.69      1.80 o 
   3   7   0       69.60       75.54      3.49 o 
   4   7   0      206.27      193.31      9.16 o 
   5   7   0      253.36      238.16      9.99 o 
   6   7   0       23.63       18.90      2.18 o 
   7   7   0       10.15       10.01      1.61 o 
   8   7   0       78.87       83.70      3.11 o 
   9   7   0        3.19        6.04      1.20 o 
   0   8   0       75.02       57.31      4.29 o 
   1   8   0      208.15      185.23      5.07 o 
   2   8   0        4.43        5.85      3.95 o 
   3   8   0      144.04      136.76      6.38 o 
   4   8   0      180.22      172.11      9.22 o 
   5   8   0       28.18       22.97      2.05 o 
   6   8   0       25.07       22.50      1.69 o 
   7   8   0        9.55        9.15      1.31 o 
   1   9   0      127.40       97.26      3.62 o 
   2   9   0        5.78        0.56      2.06 o 
   3   9   0      190.87      155.29      4.81 o 
 -14   1   1       52.56       53.40      3.47 o 
 -13   1   1        0.29       -2.21      2.21 o 
 -12   1   1      186.93      169.31      7.00 o 
 -11   1   1       91.01       65.10      4.98 o 
 -10   1   1        3.57        6.09      2.32 o 
  -9   1   1       33.70       40.17      3.51 o 
  -8   1   1        4.52        1.50      2.83 o 
  -7   1   1      262.66      290.77      9.17 o 
  -6   1   1     3857.13     4149.40     51.22 o 
  -5   1   1        5.50       18.28      1.91 o 
  -4   1   1      173.37      159.55      5.02 o 
  -3   1   1      404.98      365.94      7.29 o 
  -2   1   1     3182.00     2893.07     32.72 o 
  -1   1   1     1756.39     1623.31     19.01 o 
   0   1   1     5363.24     5402.08    104.42 o 
   1   1   1     1311.06     1117.92     13.79 o 
   2   1   1     5779.96     4912.19     53.31 o 
   3   1   1     3818.77     3252.53     37.77 o 
   4   1   1     2403.30     1947.54     25.67 o 
   5   1   1     1412.41     1241.32     19.40 o 
   6   1   1        6.99       -1.02      1.94 o 
   7   1   1      303.20      275.05      7.56 o 
   8   1   1      158.11      138.34      5.75 o 
   9   1   1       11.81       12.79      2.56 o 
  10   1   1       22.00       19.06      2.96 o 
  11   1   1        8.89        6.46      2.55 o 
  12   1   1        0.09        2.16      1.90 o 
  13   1   1        9.65       11.95      2.36 o 
  14   1   1       21.86       19.77      2.22 o 
 -14   2   1        1.33       -0.55      1.76 o 
 -13   2   1       74.99       71.86      4.15 o 
 -12   2   1       38.80       31.77      3.37 o 
 -11   2   1      370.91      309.29      9.80 o 
 -10   2   1        1.34        4.66      2.00 o 
  -9   2   1      300.15      320.38      9.66 o 
  -8   2   1      383.15      412.03     12.50 o 
  -7   2   1      707.14      759.88     16.59 o 
  -6   2   1     5622.60     6062.31     71.95 o 
  -5   2   1      110.43      125.78      4.52 o 
  -4   2   1     1035.31     1027.00     16.66 o 
  -3   2   1      787.46      716.37     12.34 o 
  -2   2   1       16.80       15.59      1.57 o 
  -1   2   1        7.03       21.52      1.71 o 
   0   2   1    49531.86    53074.48    707.95 o 
   1   2   1    31211.25    27880.41    432.88 o 
   2   2   1    11228.91    10077.42    107.22 o 
   3   2   1        8.09        8.72      1.30 o 
   4   2   1        0.81        0.50      1.56 o 
   5   2   1     3072.63     2953.41     38.56 o 
   6   2   1      351.91      306.92      9.22 o 
   7   2   1      405.33      387.60     11.37 o 
   8   2   1      261.41      270.62      8.33 o 
   9   2   1      222.72      184.25      7.29 o 
  10   2   1      197.69      157.27      6.87 o 
  11   2   1        1.08        1.15      2.20 o 
  12   2   1       26.41       27.79      3.15 o 
  13   2   1        7.07        2.17      1.88 o 
  14   2   1       27.23       39.57      2.81 o 
 -13   3   1       51.89       46.43      3.21 o 
 -12   3   1       30.62       33.55      3.38 o 
 -11   3   1      167.90      189.00      7.47 o 
 -10   3   1      178.06      150.73      6.81 o 
  -9   3   1       76.11       80.25      5.11 o 
  -8   3   1       49.93       54.06      4.04 o 
  -7   3   1       65.52       80.57      4.58 o 
  -6   3   1      615.83      626.50     14.82 o 
  -5   3   1      238.92      267.18      7.20 o 
  -4   3   1      589.16      571.68     12.58 o 
  -3   3   1     1825.08     1772.08     25.57 o 
  -2   3   1     1169.94     1125.89     17.87 o 
  -1   3   1     1239.11     1297.30     19.71 o 
   0   3   1     3094.95     2970.00     36.25 o 
   1   3   1        0.00        2.30      1.11 o 
   2   3   1       53.29       45.72      2.60 o 
   3   3   1     2418.78     2311.65     31.31 o 
   4   3   1      732.21      661.54     13.74 o 
   5   3   1      272.89      244.73      7.00 o 
   6   3   1      200.12      163.94      5.95 o 
   7   3   1      507.45      542.61     14.38 o 
   8   3   1      147.61      122.16      5.82 o 
   9   3   1      180.23      187.12      7.28 o 
  10   3   1       10.20       10.36      2.88 o 
  11   3   1       17.85       19.80      2.85 o 
  12   3   1       17.55       14.59      2.64 o 
  13   3   1        7.13        4.30      1.63 o 
 -13   4   1        0.22        0.38      1.75 o 
 -12   4   1        8.84        8.27      2.18 o 
 -11   4   1       80.59       93.66      5.13 o 
 -10   4   1        6.45        8.38      2.45 o 
  -9   4   1       47.64       49.52      4.31 o 
  -8   4   1        0.37        1.78      1.67 o 
  -7   4   1        1.68        5.95      1.86 o 
  -6   4   1      177.07      186.16      6.79 o 
  -5   4   1       21.53       15.02      2.51 o 
  -4   4   1      982.33     1031.97     19.89 o 
  -3   4   1      306.18      340.32     10.07 o 
  -2   4   1     4494.05     4450.90     55.29 o 
  -1   4   1     1837.05     2196.75     31.88 o 
   0   4   1      359.70      345.46      9.25 o 
   1   4   1       79.76       76.27      3.75 o 
   2   4   1      366.16      334.91      9.59 o 
   3   4   1      574.45      547.19     13.09 o 
   4   4   1       59.67       55.16      3.52 o 
   5   4   1      803.40      727.10     16.55 o 
   6   4   1       70.44       74.86      4.40 o 
   7   4   1      200.92      202.41      7.48 o 
   8   4   1      106.94       99.08      5.53 o 
   9   4   1       25.53       25.60      3.21 o 
  10   4   1       82.64       81.13      5.07 o 
  11   4   1       96.52       87.16      4.99 o 
  12   4   1       87.70      106.29      4.74 o 
 -12   5   1       14.66       15.63      2.14 o 
 -11   5   1       25.33       23.14      2.58 o 
 -10   5   1        0.89        4.08      1.84 o 
  -9   5   1       92.56       99.79      5.57 o 
  -8   5   1      114.41      121.85      6.09 o 
  -7   5   1      181.58      194.76      7.65 o 
  -6   5   1      135.51      151.24      6.71 o 
  -5   5   1       70.21       80.22      4.94 o 
  -4   5   1      333.96      372.19     10.12 o 
  -3   5   1       27.81       37.61      3.05 o 
  -2   5   1      481.77      467.98     12.92 o 
  -1   5   1        7.65        7.13      1.83 o 
   0   5   1      510.42      511.97     13.05 o 
   1   5   1      273.57      259.73      7.64 o 
   2   5   1       90.68       92.42      4.76 o 
   3   5   1      266.36      266.48      8.25 o 
   4   5   1      257.09      237.45      7.82 o 
   5   5   1      857.99      788.77     18.69 o 
   6   5   1      536.52      467.61     14.37 o 
   7   5   1       46.27       37.09      3.79 o 
   8   5   1        5.33        9.99      2.47 o 
   9   5   1       14.41       21.57      2.99 o 
  10   5   1        4.68        6.98      2.23 o 
  11   5   1       33.37       38.34      3.24 o 
  12   5   1        3.02        6.18      1.53 o 
 -11   6   1        0.12       -0.52      1.63 o 
 -10   6   1       15.05       15.64      2.41 o 
  -9   6   1       13.94       15.34      2.28 o 
  -8   6   1       53.45       57.72      4.60 o 
  -7   6   1      117.64      120.84      6.32 o 
  -6   6   1      112.63      111.02      5.92 o 
  -5   6   1       64.05       56.82      4.77 o 
  -4   6   1       23.21       25.88      3.43 o 
  -3   6   1       10.99       11.75      2.40 o 
  -2   6   1       80.30       63.41      4.79 o 
  -1   6   1       49.95       59.96      4.24 o 
   0   6   1      166.62      171.82      6.75 o 
   1   6   1      958.28      887.90     20.13 o 
   2   6   1      579.89      579.76     16.05 o 
   3   6   1       97.97       87.68      5.22 o 
   4   6   1        0.14        1.78      2.35 o 
   5   6   1      642.27      653.40     17.54 o 
   6   6   1      548.35      505.57     15.25 o 
   7   6   1      117.90      120.90      6.01 o 
   8   6   1        5.70        3.49      2.09 o 
   9   6   1       10.00       10.63      2.44 o 
  10   6   1        0.20       -1.39      1.79 o 
  -9   7   1       24.50       24.50      2.70 o 
  -8   7   1        1.07        1.65      1.39 o 
  -7   7   1       64.14       57.35      4.19 o 
  -6   7   1       25.91       35.66      3.45 o 
  -5   7   1       56.21       63.12      4.44 o 
  -4   7   1       29.69       38.68      3.64 o 
  -3   7   1       18.57       20.56      3.46 o 
  -2   7   1      168.34      173.61      7.46 o 
  -1   7   1      361.47      346.29     10.32 o 
   0   7   1      228.17      208.77      7.92 o 
   1   7   1      221.86      203.56      7.78 o 
   2   7   1      249.71      230.05      8.52 o 
   3   7   1       27.70       31.11      3.49 o 
   4   7   1      196.21      179.49      7.35 o 
   5   7   1       23.20       20.32      3.25 o 
   6   7   1      180.32      182.66      7.14 o 
   7   7   1       19.18       15.11      2.57 o 
   8   7   1       27.83       29.98      2.87 o 
   9   7   1        0.20        1.01      1.91 o 
  -7   8   1        7.97        9.11      1.84 o 
  -6   8   1        0.01        0.49      1.85 o 
  -5   8   1       39.94       37.26      3.10 o 
  -4   8   1        4.03        6.13      2.31 o 
  -3   8   1      260.06      248.58      8.25 o 
  -2   8   1       50.23       45.67      4.01 o 
  -1   8   1       82.37       66.88      4.48 o 
   0   8   1       13.44        7.65      2.38 o 
   1   8   1       33.37       27.98      3.30 o 
   2   8   1      118.16      114.22      5.67 o 
   3   8   1       16.33       12.73      3.08 o 
   4   8   1      150.78      142.38      5.95 o 
   5   8   1      165.01      144.53      5.89 o 
   6   8   1        0.17       -0.45      2.02 o 
   7   8   1        3.55        5.00      1.61 o 
  -3   9   1       13.95        9.54      3.10 o 
  -2   9   1      103.95       91.50      5.04 o 
  -1   9   1        3.28       -2.08      3.80 o 
   0   9   1        1.00        0.87      3.72 o 
   1   9   1       27.61       16.40      3.57 o 
   2   9   1      193.79      177.09      6.36 o 
   3   9   1       38.57       38.54      3.44 o 
 -14   0   2        6.43        5.16      1.87 o 
 -13   0   2       27.75       29.53      3.16 o 
 -12   0   2       10.58        8.17      2.82 o 
 -11   0   2        0.40       -0.37      2.21 o 
 -10   0   2      226.08      219.01      8.26 o 
  -9   0   2        1.25        0.93      2.02 o 
  -8   0   2        5.51        4.20      2.22 o 
  -7   0   2      574.66      525.25     12.74 o 
  -6   0   2    11893.36    12955.66    140.51 o 
  -5   0   2     1999.96     2104.15     28.29 o 
  -4   0   2      624.93      537.22     10.01 o 
  -3   0   2      153.61      149.59      4.29 o 
  -2   0   2     3415.17     3354.03     36.94 o 
  -1   0   2       69.68       53.04      1.50 o 
   0   0   2     3400.56     3519.30     70.70 o 
   1   0   2     2344.44     2092.86     23.30 o 
   2   0   2    21611.29    20649.05    317.94 o 
   3   0   2       83.08       83.90      2.78 o 
   4   0   2      324.01      277.20      6.90 o 
   5   0   2     1082.41      964.89     16.39 o 
   6   0   2     4890.27     4571.01     55.95 o 
   7   0   2       11.98        9.07      1.95 o 
   8   0   2        0.13        3.92      2.09 o 
   9   0   2        8.37        5.67      2.32 o 
  10   0   2        2.75       -1.10      2.77 o 
  11   0   2        1.93        1.97      3.02 o 
  12   0   2       63.79       69.60      4.60 o 
  13   0   2       20.07       20.59      2.83 o 
  14   0   2        0.48       -1.47      1.84 o 
 -14   1   2        3.19        3.88      1.58 o 
 -13   1   2       30.77       27.56      2.81 o 
 -12   1   2      128.28      109.30      5.84 o 
 -11   1   2      546.63      483.43     15.10 o 
 -10   1   2       16.54       13.96      2.10 o 
  -9   1   2       16.39       18.81      2.85 o 
  -8   1   2       57.34       61.01      3.96 o 
  -7   1   2        0.17        1.30      2.09 o 
  -6   1   2      369.01      408.31     10.32 o 
  -5   1   2     1407.15     1490.79     22.13 o 
  -4   1   2      613.47      590.58     10.95 o 
  -3   1   2     3214.21     3032.92     35.54 o 
  -2   1   2     4865.36     4996.33     54.31 o 
  -1   1   2     5659.80     6517.07    135.75 o 
   0   1   2        4.40        5.02      0.88 o 
   1   1   2     1167.99     1012.39     13.05 o 
   2   1   2      285.76      274.30      5.74 o 
   3   1   2     1697.19     1567.87     20.74 o 
   4   1   2      196.06      200.59      5.91 o 
   5   1   2       83.41       79.66      3.53 o 
   6   1   2      693.31      693.25     14.43 o 
   7   1   2     1369.06     1299.29     22.98 o 
   8   1   2       59.95       48.48      3.87 o 
   9   1   2       17.60       17.72      2.78 o 
  10   1   2       12.67       12.96      2.87 o 
  11   1   2       12.23        8.35      2.34 o 
  12   1   2       16.24       14.06      2.67 o 
  13   1   2        0.10       -1.34      1.87 o 
  14   1   2       14.46       19.37      2.16 o 
 -14   2   2       15.72       22.66      2.35 o 
 -13   2   2        6.59       -1.12      2.30 o 
 -12   2   2       20.57       15.55      2.58 o 
 -11   2   2       40.65       34.16      3.66 o 
 -10   2   2        1.04        1.98      2.71 o 
  -9   2   2        0.73        2.21      2.04 o 
  -8   2   2       48.86       51.70      3.91 o 
  -7   2   2       86.11       83.45      4.39 o 
  -6   2   2        7.93       12.03      2.02 o 
  -5   2   2       93.80       97.01      3.99 o 
  -4   2   2      261.69      274.19      7.46 o 
  -3   2   2        4.40        4.90      1.19 o 
  -2   2   2     1184.21     1281.30     18.04 o 
  -1   2   2     4896.32     5850.49     64.31 o 
   0   2   2      248.01      247.04      5.59 o 
   1   2   2     1971.64     1934.20     24.08 o 
   2   2   2      919.63      862.90     13.48 o 
   3   2   2       14.83       12.02      1.58 o 
   4   2   2     1525.39     1579.02     23.14 o 
   5   2   2      348.13      359.98      9.59 o 
   6   2   2       65.05       57.90      3.55 o 
   7   2   2      169.58      170.61      6.20 o 
   8   2   2      107.48       81.67      4.83 o 
   9   2   2      351.37      319.04      9.57 o 
  10   2   2      109.08       97.54      5.41 o 
  11   2   2       43.59       32.23      3.61 o 
  12   2   2       20.66       18.10      2.79 o 
  13   2   2        6.42        7.33      2.00 o 
 -13   3   2       30.41       29.22      3.00 o 
 -12   3   2       20.61       16.50      2.81 o 
 -11   3   2      366.95      358.61     10.59 o 
 -10   3   2      149.90      156.07      7.08 o 
  -9   3   2      103.02      116.13      6.02 o 
  -8   3   2        6.64        7.90      1.99 o 
  -7   3   2       30.39       30.19      3.23 o 
  -6   3   2       28.77       40.11      3.24 o 
  -5   3   2      128.99      139.35      5.24 o 
  -4   3   2      749.85      769.85     15.26 o 
  -3   3   2       36.30       63.52      3.17 o 
  -2   3   2      127.47      128.61      4.36 o 
  -1   3   2     3047.29     3589.60     43.74 o 
   0   3   2      441.43      489.90      9.88 o 
   1   3   2       17.86        4.68      1.53 o 
   2   3   2     1822.46     1753.82     24.77 o 
   3   3   2      254.32      248.70      7.54 o 
   4   3   2      324.30      348.34      9.62 o 
   5   3   2      650.61      610.31     13.99 o 
   6   3   2       17.23       12.47      2.35 o 
   7   3   2        0.06        6.06      2.10 o 
   8   3   2       55.29       71.44      4.56 o 
   9   3   2      780.89      672.17     17.75 o 
  10   3   2        0.62        1.04      2.08 o 
  11   3   2      219.88      229.38      8.27 o 
  12   3   2       64.04       62.32      4.07 o 
  13   3   2        8.79        8.76      1.96 o 
 -13   4   2       88.01      112.32      4.31 o 
 -12   4   2        1.73        3.22      1.84 o 
 -11   4   2       55.63       58.98      4.21 o 
 -10   4   2       17.51       21.52      3.30 o 
  -9   4   2      348.93      380.06     10.97 o 
  -8   4   2      242.20      248.51      8.75 o 
  -7   4   2       77.38       83.69      5.41 o 
  -6   4   2      535.48      580.28     15.41 o 
  -5   4   2      117.97      142.42      5.87 o 
  -4   4   2      769.79      885.06     18.16 o 
  -3   4   2       33.13       38.55      2.99 o 
  -2   4   2       48.74       53.26      3.47 o 
  -1   4   2      157.33      153.72      5.43 o 
   0   4   2       68.04       65.31      3.35 o 
   1   4   2     1361.46     1421.83     22.68 o 
   2   4   2     1478.12     1506.48     24.07 o 
   3   4   2     1256.04     1216.27     21.50 o 
   4   4   2       71.95       86.22      4.40 o 
   5   4   2      280.90      285.85      8.32 o 
   6   4   2      649.84      595.78     15.52 o 
   7   4   2      158.94      150.01      6.69 o 
   8   4   2       25.15       25.78      3.42 o 
   9   4   2        1.45        1.55      2.63 o 
  10   4   2        3.95        1.48      3.09 o 
  11   4   2       10.26       13.34      2.55 o 
  12   4   2        0.99        2.49      1.55 o 
 -12   5   2      151.77      165.20      5.49 o 
 -11   5   2        1.86       -0.80      2.49 o 
 -10   5   2        0.00        0.35      2.57 o 
  -9   5   2       15.97       13.09      2.71 o 
  -8   5   2       55.88       55.27      4.49 o 
  -7   5   2      469.39      479.84     14.93 o 
  -6   5   2      852.82      838.94     20.17 o 
  -5   5   2        0.02        0.00      2.71 o 
  -4   5   2       63.37       59.08      4.48 o 
  -3   5   2      424.47      453.60     13.10 o 
  -2   5   2      141.98      166.33      6.49 o 
  -1   5   2      157.99      183.31      6.61 o 
   0   5   2     2559.63     2593.30     37.54 o 
   1   5   2       27.32       23.09      2.84 o 
   2   5   2        0.38        4.59      1.68 o 
   3   5   2      397.50      378.40      9.99 o 
   4   5   2      516.16      455.46     13.58 o 
   5   5   2       73.09       73.12      4.70 o 
   6   5   2       10.83        3.37      3.83 o 
   7   5   2      427.02      417.36     11.47 o 
   8   5   2      170.42      163.38      7.07 o 
   9   5   2        0.07        1.82      2.33 o 
  10   5   2       13.50        9.40      2.30 o 
  11   5   2        1.39        0.00      2.18 o 
 -11   6   2        3.76        1.16      1.89 o 
 -10   6   2       20.51       20.52      2.41 o 
  -9   6   2        0.66        1.63      2.09 o 
  -8   6   2       12.04       16.46      2.77 o 
  -7   6   2        1.06        6.55      2.24 o 
  -6   6   2        4.96        5.38      2.31 o 
  -5   6   2        0.35        2.45      2.16 o 
  -4   6   2       88.69       94.53      5.51 o 
  -3   6   2       45.01       52.69      4.10 o 
  -2   6   2       10.84       14.04      2.97 o 
  -1   6   2      975.63     1070.96     22.56 o 
   0   6   2       57.17       56.13      4.42 o 
   1   6   2      491.48      485.11     14.21 o 
   2   6   2       55.06       59.47      4.31 o 
   3   6   2        0.28        2.77      1.73 o 
   4   6   2        0.47       -2.19      2.68 o 
   5   6   2       55.84       44.39      4.25 o 
   6   6   2      234.42      226.12      8.33 o 
   7   6   2       24.15       20.95      3.27 o 
   8   6   2       18.97       18.69      2.60 o 
   9   6   2       15.31       16.47      2.33 o 
  10   6   2        4.10        6.45      1.84 o 
  -9   7   2        1.64        2.23      1.43 o 
  -8   7   2       16.35       17.09      2.49 o 
  -7   7   2        8.41        9.39      2.15 o 
  -6   7   2        2.03        0.72      2.71 o 
  -5   7   2       14.89       16.87      2.91 o 
  -4   7   2        0.65        2.00      2.37 o 
  -3   7   2       24.78       34.69      3.79 o 
  -2   7   2      606.79      634.88     18.17 o 
  -1   7   2      417.47      434.47     11.61 o 
   0   7   2      160.27      147.80      6.57 o 
   1   7   2        1.19       -3.53      3.53 o 
   2   7   2      687.91      601.31     16.88 o 
   3   7   2        0.46        0.77      2.39 o 
   4   7   2      244.03      235.40      8.40 o 
   5   7   2      177.89      179.22      7.26 o 
   6   7   2       99.79       90.73      4.99 o 
   7   7   2       75.18       75.49      4.49 o 
   8   7   2       28.09       24.67      2.75 o 
   9   7   2       30.65       35.85      2.64 o 
  -7   8   2       16.23       15.39      2.26 o 
  -6   8   2        0.03        0.51      2.27 o 
  -5   8   2        9.23       13.15      2.16 o 
  -4   8   2       11.32       10.69      2.74 o 
  -3   8   2       48.21       45.56      4.06 o 
  -2   8   2       74.88       81.35      4.97 o 
  -1   8   2        3.19        3.51      2.05 o 
   0   8   2        6.85        6.34      2.26 o 
   1   8   2       47.36       46.66      3.83 o 
   2   8   2      324.30      298.44      9.15 o 
   3   8   2      142.85      121.99      5.77 o 
   4   8   2       11.98       10.39      2.30 o 
   5   8   2        6.85        5.25      1.77 o 
   6   8   2       14.22       14.20      2.20 o 
   7   8   2       11.19       13.09      1.86 o 
  -3   9   2       71.98       72.91      4.02 o 
  -2   9   2       11.85       14.72      3.29 o 
  -1   9   2       94.85       91.15      4.75 o 
   0   9   2       29.60       18.00      3.58 o 
   1   9   2        1.87       -1.42      3.74 o 
   2   9   2      187.21      162.79      5.82 o 
   3   9   2      126.14      118.73      4.81 o 
 -14   1   3        1.71        4.60      1.59 o 
 -13   1   3       24.94       28.35      3.00 o 
 -12   1   3      415.78      376.11     10.88 o 
 -11   1   3      121.72      116.26      6.15 o 
 -10   1   3       15.87       11.75      2.90 o 
  -9   1   3       66.10       64.98      4.36 o 
  -8   1   3        2.47        4.16      1.99 o 
  -7   1   3      137.55      128.53      5.07 o 
  -6   1   3       19.79       18.17      2.07 o 
  -5   1   3        0.11        0.49      1.38 o 
  -4   1   3     1572.68     1557.04     21.78 o 
  -3   1   3      767.13      713.62     11.66 o 
  -2   1   3     5541.28     6243.84     67.40 o 
  -1   1   3     5540.90     6189.16     66.04 o 
   0   1   3     1443.86     1388.34     17.04 o 
   1   1   3      521.30      496.38      8.05 o 
   2   1   3     3491.16     3459.13     39.37 o 
   3   1   3     1200.42     1051.31     15.60 o 
   4   1   3       13.62       19.60      1.93 o 
   5   1   3       84.06       78.11      3.58 o 
   6   1   3      420.92      413.09     10.89 o 
   7   1   3       99.77       86.09      4.35 o 
   8   1   3      506.37      439.67     12.96 o 
   9   1   3       19.34       12.45      2.77 o 
  10   1   3       49.07       47.74      4.14 o 
  11   1   3       10.79       17.59      2.93 o 
  12   1   3       14.93        9.49      2.83 o 
  13   1   3        1.56       -0.51      1.93 o 
 -14   2   3       10.89       11.81      2.10 o 
 -13   2   3       59.29       58.56      4.16 o 
 -12   2   3      139.65      130.70      6.26 o 
 -11   2   3      113.84      121.73      6.16 o 
 -10   2   3       22.73       18.68      2.83 o 
  -9   2   3       60.27       66.30      4.51 o 
  -8   2   3        0.35       -1.53      2.92 o 
  -7   2   3        1.50        3.09      1.93 o 
  -6   2   3        5.31       18.62      2.34 o 
  -5   2   3      200.24      222.40      6.21 o 
  -4   2   3       21.83       11.16      1.80 o 
  -3   2   3      344.26      336.25      8.03 o 
  -2   2   3     2397.14     2645.71     32.65 o 
  -1   2   3     5656.35     6536.56     71.43 o 
   0   2   3     9022.28     9658.31    102.33 o 
   1   2   3      662.18      661.90     11.00 o 
   2   2   3        7.74       11.60      1.44 o 
   3   2   3        0.89        0.92      1.46 o 
   4   2   3        0.42       -0.18      1.67 o 
   5   2   3       28.65       34.34      2.65 o 
   6   2   3      297.18      288.33      7.81 o 
   7   2   3        7.28        7.67      2.00 o 
   8   2   3      379.47      346.59      9.77 o 
   9   2   3      206.40      195.13      7.64 o 
  10   2   3        5.36        2.36      1.98 o 
  11   2   3       89.27       73.46      4.92 o 
  12   2   3        2.12        0.88      2.06 o 
  13   2   3        1.11        0.49      1.95 o 
 -13   3   3        3.62        3.51      2.03 o 
 -12   3   3      123.20      110.43      5.50 o 
 -11   3   3      254.70      238.47      8.44 o 
 -10   3   3       41.17       41.46      4.14 o 
  -9   3   3      532.54      561.72     16.16 o 
  -8   3   3       54.67       49.58      3.99 o 
  -7   3   3       23.43       23.92      3.15 o 
  -6   3   3        0.37        1.17      1.51 o 
  -5   3   3      176.16      186.48      6.23 o 
  -4   3   3       21.16       20.52      2.30 o 
  -3   3   3      731.12      820.48     15.39 o 
  -2   3   3       80.67       86.94      3.75 o 
  -1   3   3      239.55      251.24      7.10 o 
   0   3   3      589.55      610.79     11.56 o 
   1   3   3      635.87      643.77     12.17 o 
   2   3   3       90.83       82.55      3.48 o 
   3   3   3     1142.85     1161.78     19.31 o 
   4   3   3       34.91       40.13      2.93 o 
   5   3   3       30.14       29.71      2.97 o 
   6   3   3       60.48       52.50      3.82 o 
   7   3   3      382.84      354.23      9.81 o 
   8   3   3       47.20       51.36      4.11 o 
   9   3   3        0.97       -1.49      3.08 o 
  10   3   3        0.00       -1.84      2.25 o 
  11   3   3        0.00        0.36      2.34 o 
  12   3   3       35.24       39.11      3.25 o 
  13   3   3       15.03       22.79      2.19 o 
 -13   4   3        0.17        1.75      1.24 o 
 -12   4   3      206.78      220.53      7.39 o 
 -11   4   3       52.72       62.84      4.47 o 
 -10   4   3       72.99       72.89      4.85 o 
  -9   4   3       75.84       78.35      5.22 o 
  -8   4   3       28.55       33.67      3.92 o 
  -7   4   3      747.61      752.73     18.68 o 
  -6   4   3      253.22      252.44      8.38 o 
  -5   4   3      310.89      373.44      9.87 o 
  -4   4   3       65.87       69.62      4.08 o 
  -3   4   3        0.71        6.94      1.93 o 
  -2   4   3      123.87      178.34      5.97 o 
  -1   4   3       54.70       57.04      3.27 o 
   0   4   3        1.62        1.07      2.02 o 
   1   4   3      916.22      954.41     17.53 o 
   2   4   3     1288.32     1343.60     22.50 o 
   3   4   3        0.05        3.45      1.42 o 
   4   4   3        8.80        5.19      2.13 o 
   5   4   3        2.04        1.48      1.94 o 
   6   4   3      380.71      379.39     10.36 o 
   7   4   3      113.86      115.53      5.97 o 
   8   4   3      274.75      251.71      8.90 o 
   9   4   3      119.16      109.50      5.90 o 
  10   4   3        6.25       -1.04      2.74 o 
  11   4   3       13.48       11.08      2.50 o 
  12   4   3        3.34        0.71      2.12 o 
 -12   5   3       48.96       45.57      3.15 o 
 -11   5   3       15.31       14.25      2.45 o 
 -10   5   3        6.48        5.44      1.99 o 
  -9   5   3       85.75       91.31      5.42 o 
  -8   5   3       43.67       53.26      4.40 o 
  -7   5   3       62.54       65.86      5.05 o 
  -6   5   3       53.93       53.47      4.28 o 
  -5   5   3       28.09       32.81      3.60 o 
  -4   5   3        0.17        1.78      2.44 o 
  -3   5   3       18.72       19.34      2.75 o 
  -2   5   3        3.91        4.49      1.68 o 
  -1   5   3     1095.38     1229.05     22.90 o 
   0   5   3     1840.01     1882.04     30.09 o 
   1   5   3       28.31       21.31      2.79 o 
   2   5   3      130.51      142.64      5.96 o 
   3   5   3      300.26      290.59      8.70 o 
   4   5   3       21.84       28.16      3.04 o 
   5   5   3      178.93      180.20      7.17 o 
   6   5   3       99.27      100.73      5.60 o 
   7   5   3       20.02       12.96      2.65 o 
   8   5   3       17.54       17.14      3.09 o 
   9   5   3      127.33      134.87      6.43 o 
  10   5   3        0.21        4.16      2.12 o 
  11   5   3        7.59        9.22      2.11 o 
 -11   6   3        4.11       -1.47      2.19 o 
 -10   6   3        1.11        5.48      1.73 o 
  -9   6   3        0.50       -0.31      2.36 o 
  -8   6   3        1.14        0.38      2.29 o 
  -7   6   3       35.43       37.90      3.94 o 
  -6   6   3       19.77       19.83      3.61 o 
  -5   6   3       74.81       75.21      5.12 o 
  -4   6   3        6.09        8.98      2.71 o 
  -3   6   3       63.22       74.50      4.97 o 
  -2   6   3      100.39      132.33      6.73 o 
  -1   6   3       30.77       28.05      3.51 o 
   0   6   3      195.59      194.89      7.44 o 
   1   6   3      234.72      254.73      8.52 o 
   2   6   3        0.92        1.10      2.61 o 
   3   6   3      161.89      148.44      6.89 o 
   4   6   3      627.21      641.45     17.38 o 
   5   6   3        6.01        7.59      2.39 o 
   6   6   3      246.97      233.40      8.41 o 
   7   6   3       57.66       53.04      4.33 o 
   8   6   3        2.85       -0.32      2.35 o 
   9   6   3       59.44       57.90      3.80 o 
  10   6   3       42.99       45.82      3.14 o 
  -9   7   3       24.32       30.83      2.60 o 
  -8   7   3       13.58       15.59      2.29 o 
  -7   7   3        6.89        4.04      2.33 o 
  -6   7   3        1.32       -1.34      2.64 o 
  -5   7   3        5.50       11.12      2.43 o 
  -4   7   3      102.88      107.86      5.95 o 
  -3   7   3        1.65        2.81      1.91 o 
  -2   7   3       15.63       15.11      3.55 o 
  -1   7   3        5.23        8.42      2.62 o 
   0   7   3      292.02      318.41      9.98 o 
   1   7   3        1.50        0.38      3.25 o 
   2   7   3       17.27       20.21      2.82 o 
   3   7   3       57.93       56.85      4.40 o 
   4   7   3       58.60       68.59      4.56 o 
   5   7   3       10.32        4.79      2.22 o 
   6   7   3      425.90      399.34     10.68 o 
   7   7   3      181.06      158.18      6.25 o 
   8   7   3        8.85        8.24      1.92 o 
   9   7   3       51.78       50.54      3.10 o 
  -7   8   3        4.36        5.48      1.63 o 
  -6   8   3        0.00       -1.90      1.90 o 
  -5   8   3       19.75       30.69      3.16 o 
  -4   8   3      147.30      142.08      6.20 o 
  -3   8   3       19.96       19.96      3.06 o 
  -2   8   3      111.36      132.56      6.38 o 
  -1   8   3       47.43       48.74      3.92 o 
   0   8   3       22.79       20.77      3.07 o 
   1   8   3       21.79       23.87      2.95 o 
   2   8   3        7.61        2.26      2.53 o 
   3   8   3       49.02       38.73      3.57 o 
   4   8   3        4.32        5.81      1.95 o 
   5   8   3       14.55       16.47      2.35 o 
   6   8   3       35.45       27.66      2.68 o 
  -3   9   3       12.55       10.11      3.32 o 
  -2   9   3       98.57       95.17      5.16 o 
  -1   9   3       25.73       25.33      3.34 o 
   0   9   3       25.92       24.77      3.47 o 
   1   9   3        6.37        5.95      2.95 o 
   2   9   3      151.30      119.67      5.07 o 
   3   9   3        3.29        2.96      3.18 o 
 -14   0   4       54.69       57.67      3.40 o 
 -13   0   4       80.25       88.88      4.90 o 
 -12   0   4     1036.91      912.47     21.26 o 
 -11   0   4      112.77      107.22      5.87 o 
 -10   0   4      108.65      116.25      5.94 o 
  -9   0   4        0.03       -1.30      2.29 o 
  -8   0   4       71.99      101.12      5.07 o 
  -7   0   4      287.46      283.60      7.80 o 
  -6   0   4       66.80       80.01      3.82 o 
  -5   0   4     1975.47     2077.00     28.51 o 
  -4   0   4      193.39      220.24      6.12 o 
  -3   0   4      942.68      994.39     14.68 o 
  -2   0   4      667.03      745.25     11.29 o 
  -1   0   4      440.66      437.56      7.35 o 
   0   0   4    21253.62    25011.12    360.74 o 
   1   0   4      132.53      127.47      3.72 o 
   2   0   4      722.86      667.89     10.66 o 
   3   0   4     1687.29     1472.31     20.22 o 
   4   0   4      871.90      780.03     13.76 o 
   5   0   4       20.46       24.12      2.13 o 
   6   0   4      178.62      178.05      5.79 o 
   7   0   4      629.95      567.05     14.20 o 
   8   0   4      809.31      701.60     17.02 o 
   9   0   4       21.12       24.39      3.12 o 
  10   0   4      412.51      403.57     11.32 o 
  11   0   4        6.30       14.10      2.53 o 
  12   0   4       21.09       18.82      2.94 o 
  13   0   4       30.61       49.70      3.50 o 
 -14   1   4        4.59        4.60      1.82 o 
 -13   1   4        1.30       -0.91      2.42 o 
 -12   1   4      119.22      113.51      6.21 o 
 -11   1   4      157.02      134.50      6.53 o 
 -10   1   4        4.37        6.32      2.32 o 
  -9   1   4       96.40      102.88      5.58 o 
  -8   1   4      242.67      289.18      8.54 o 
  -7   1   4      193.81      202.02      6.52 o 
  -6   1   4        5.76        2.31      1.71 o 
  -5   1   4       21.57       24.42      2.45 o 
  -4   1   4      196.32      185.14      5.77 o 
  -3   1   4      872.95      867.50     13.71 o 
  -2   1   4     2680.87     2907.84     34.25 o 
  -1   1   4      288.38      281.37      5.95 o 
   0   1   4     6108.57     6131.06     65.72 o 
   1   1   4     2516.94     2270.21     27.06 o 
   2   1   4      440.20      407.22      7.94 o 
   3   1   4      170.20      133.40      3.82 o 
   4   1   4       19.63       17.82      1.76 o 
   5   1   4     1165.84     1115.02     19.11 o 
   6   1   4        8.58        6.34      1.75 o 
   7   1   4      737.76      663.23     15.70 o 
   8   1   4       75.83       63.73      4.32 o 
   9   1   4      135.72      125.90      6.30 o 
  10   1   4       92.77       89.55      5.40 o 
  11   1   4       13.97       16.55      3.17 o 
  12   1   4       53.42       46.78      4.07 o 
  13   1   4        1.90        1.02      2.13 o 
 -14   2   4       13.28       12.13      2.03 o 
 -13   2   4        4.43        6.28      2.06 o 
 -12   2   4       16.11       12.32      2.79 o 
 -11   2   4        0.81        1.21      3.20 o 
 -10   2   4        6.94        8.60      2.82 o 
  -9   2   4        5.71        9.85      2.28 o 
  -8   2   4        0.40       -2.41      2.41 o 
  -7   2   4       31.69       37.22      3.26 o 
  -6   2   4        9.86       16.37      2.27 o 
  -5   2   4      158.94      201.41      6.00 o 
  -4   2   4       12.30       12.62      1.93 o 
  -3   2   4      902.73     1046.67     16.77 o 
  -2   2   4     1473.32     1663.02     22.87 o 
  -1   2   4      804.97      819.27     13.14 o 
   0   2   4     1251.29     1322.96     18.24 o 
   1   2   4     1351.36     1274.02     17.98 o 
   2   2   4     3592.22     3671.90     43.47 o 
   3   2   4      934.07      955.32     15.90 o 
   4   2   4       23.08       33.73      2.36 o 
   5   2   4      785.26      823.35     16.34 o 
   6   2   4       41.32       53.45      3.70 o 
   7   2   4      515.18      483.51     13.55 o 
   8   2   4        0.28        2.59      2.22 o 
   9   2   4       48.68       47.81      4.14 o 
  10   2   4       14.18       17.54      3.47 o 
  11   2   4       38.60       41.32      3.75 o 
  12   2   4       41.75       35.83      3.40 o 
  13   2   4        1.55        1.37      1.69 o 
 -13   3   4        2.27       -0.74      2.30 o 
 -12   3   4       82.83       97.57      5.48 o 
 -11   3   4       69.45       74.25      4.85 o 
 -10   3   4       41.31       32.72      3.73 o 
  -9   3   4      118.79      139.80      6.82 o 
  -8   3   4        3.26       -1.35      2.78 o 
  -7   3   4      177.61      178.97      6.76 o 
  -6   3   4       28.10       26.79      3.02 o 
  -5   3   4       26.20       33.45      2.77 o 
  -4   3   4      364.44      443.93     11.30 o 
  -3   3   4      545.90      644.99     13.65 o 
  -2   3   4      686.35      942.83     16.70 o 
  -1   3   4       17.63       29.11      2.30 o 
   0   3   4      579.80      602.78     11.77 o 
   1   3   4        8.72        7.83      1.70 o 
   2   3   4      463.74      424.29     10.06 o 
   3   3   4     1171.69     1197.92     20.03 o 
   4   3   4      873.75      849.12     16.79 o 
   5   3   4       10.38       12.90      2.15 o 
   6   3   4        3.36        3.53      1.89 o 
   7   3   4      273.32      263.62      8.50 o 
   8   3   4       12.13       11.49      2.65 o 
   9   3   4       35.92       31.56      3.75 o 
  10   3   4      246.35      213.41      8.09 o 
  11   3   4       47.16       45.60      3.89 o 
  12   3   4       19.07       22.85      2.92 o 
  13   3   4       11.94       20.68      1.96 o 
 -13   4   4        1.92        5.01      1.63 o 
 -12   4   4      237.25      265.50      7.96 o 
 -11   4   4      248.61      264.35      8.68 o 
 -10   4   4       47.45       62.61      4.56 o 
  -9   4   4      129.86      118.98      6.54 o 
  -8   4   4      223.06      192.41      7.71 o 
  -7   4   4      412.88      430.90     11.65 o 
  -6   4   4      202.94      222.78      8.02 o 
  -5   4   4       65.34       80.28      4.55 o 
  -4   4   4      224.86      209.97      7.03 o 
  -3   4   4      122.63      139.49      5.54 o 
  -2   4   4     1104.35     1355.12     23.40 o 
  -1   4   4       54.97       50.66      3.29 o 
   0   4   4      115.78      136.84      4.92 o 
   1   4   4       23.24       24.97      2.53 o 
   2   4   4       44.25       42.10      3.18 o 
   3   4   4       27.26       31.74      3.06 o 
   4   4   4      183.17      158.21      6.07 o 
   5   4   4      739.19      802.44     18.27 o 
   6   4   4      130.25      115.35      5.80 o 
   7   4   4       85.40       91.47      5.22 o 
   8   4   4      261.03      247.37      8.84 o 
   9   4   4       55.29       59.52      4.77 o 
  10   4   4        0.62        1.78      2.28 o 
  11   4   4       79.47       81.95      4.76 o 
  12   4   4        0.82        1.89      1.51 o 
 -12   5   4      104.07      137.12      5.09 o 
 -11   5   4      102.78      114.22      5.14 o 
 -10   5   4       92.36       91.81      5.16 o 
  -9   5   4       59.84       63.11      4.79 o 
  -8   5   4       91.81      104.30      5.79 o 
  -7   5   4      167.27      191.76      7.73 o 
  -6   5   4        7.35        4.86      2.81 o 
  -5   5   4      327.43      338.72     10.12 o 
  -4   5   4      319.23      346.29     10.04 o 
  -3   5   4        8.06        4.46      2.39 o 
  -2   5   4       36.34       36.83      3.63 o 
  -1   5   4        5.03        1.81      2.97 o 
   0   5   4       52.90       53.76      3.94 o 
   1   5   4      293.31      301.94      8.50 o 
   2   5   4        1.47        4.16      1.56 o 
   3   5   4       84.70       78.08      4.68 o 
   4   5   4       15.31       21.28      3.28 o 
   5   5   4        5.42        7.24      2.58 o 
   6   5   4       87.28       80.75      5.13 o 
   7   5   4      553.19      524.41     15.63 o 
   8   5   4        8.57        8.08      2.50 o 
   9   5   4        8.72        6.28      2.17 o 
  10   5   4       11.94       13.87      2.26 o 
  11   5   4        0.92        0.15      1.80 o 
 -11   6   4        0.07        0.99      1.60 o 
 -10   6   4        0.72        1.65      2.12 o 
  -9   6   4        6.46        9.16      2.25 o 
  -8   6   4        1.50       -2.30      2.30 o 
  -7   6   4        2.61        2.73      1.97 o 
  -6   6   4       42.55       52.14      4.70 o 
  -5   6   4        6.45        6.99      2.58 o 
  -4   6   4        0.32        1.24      2.58 o 
  -3   6   4        7.60        7.47      2.92 o 
  -2   6   4        0.37       -0.36      2.28 o 
  -1   6   4       13.94       12.85      3.02 o 
   0   6   4       29.13       32.55      3.28 o 
   1   6   4      352.39      350.80     10.11 o 
   2   6   4       23.59       27.53      3.40 o 
   3   6   4       48.39       62.76      4.70 o 
   4   6   4       19.02       17.27      2.87 o 
   5   6   4      211.52      190.66      7.71 o 
   6   6   4       17.29       19.41      3.35 o 
   7   6   4       30.28       32.20      3.26 o 
   8   6   4       16.14       17.59      3.04 o 
   9   6   4        0.02        0.55      2.16 o 
  10   6   4       10.49       12.69      1.84 o 
  -9   7   4        0.02        3.95      1.36 o 
  -8   7   4       19.21       19.25      2.78 o 
  -7   7   4        2.45        6.79      2.35 o 
  -6   7   4        5.46        1.88      3.17 o 
  -5   7   4       47.46       52.23      4.22 o 
  -4   7   4      102.35       92.01      5.68 o 
  -3   7   4        5.23        6.53      2.85 o 
  -2   7   4        0.24       -2.87      2.87 o 
  -1   7   4       59.39       59.79      4.68 o 
   0   7   4        4.43       -0.37      3.88 o 
   1   7   4      102.98      108.61      5.65 o 
   2   7   4       11.86        8.11      2.80 o 
   3   7   4      372.15      362.40     10.72 o 
   4   7   4        3.54        3.98      1.99 o 
   5   7   4      161.88      156.44      6.82 o 
   6   7   4      189.07      195.55      7.10 o 
   7   7   4       37.14       42.60      3.38 o 
   8   7   4        0.99        1.36      1.60 o 
  -7   8   4        7.23        7.01      1.70 o 
  -6   8   4        0.02       -0.69      1.64 o 
  -5   8   4        0.49        1.18      2.24 o 
  -4   8   4       18.69       19.36      2.64 o 
  -3   8   4       29.34       29.39      3.44 o 
  -2   8   4        1.91        5.07      1.93 o 
  -1   8   4       23.70       25.88      3.24 o 
   0   8   4       30.53       27.45      3.43 o 
   1   8   4       16.86       14.74      2.37 o 
   2   8   4       76.60       74.18      4.54 o 
   3   8   4       40.70       40.65      3.56 o 
   4   8   4      276.10      258.80      7.84 o 
   5   8   4      300.36      270.71      7.62 o 
   6   8   4       62.11       58.01      3.41 o 
  -3   9   4      138.78      128.31      5.50 o 
  -2   9   4        2.37        2.86      3.65 o 
  -1   9   4        0.02        1.58      3.71 o 
   0   9   4       39.49       30.86      3.61 o 
   1   9   4       17.25       13.97      3.19 o 
   2   9   4       50.24       53.62      3.65 o 
 -14   1   5        0.33       -1.34      2.18 o 
 -13   1   5        7.36        7.12      1.79 o 
 -12   1   5        2.86        2.04      2.10 o 
 -11   1   5       11.32        8.39      2.50 o 
 -10   1   5       67.69       60.91      4.46 o 
  -9   1   5       20.56       17.81      2.76 o 
  -8   1   5       44.55       59.66      4.07 o 
  -7   1   5        5.58        1.69      2.29 o 
  -6   1   5      386.60      400.21     10.68 o 
  -5   1   5      268.74      292.21      8.31 o 
  -4   1   5      218.22      189.20      5.11 o 
  -3   1   5     1635.61     1706.10     23.19 o 
  -2   1   5      135.19      158.35      4.80 o 
  -1   1   5      837.05      879.82     13.12 o 
   0   1   5     1374.91     1377.40     18.17 o 
   1   1   5      498.41      420.19      8.01 o 
   2   1   5      566.06      581.02     10.43 o 
   3   1   5       27.66       47.79      2.60 o 
   4   1   5      180.40      178.87      5.21 o 
   5   1   5      309.53      285.62      8.68 o 
   6   1   5        5.08        6.38      1.57 o 
   7   1   5      164.42      147.15      5.98 o 
   8   1   5     1542.56     1422.99     26.78 o 
   9   1   5      579.23      565.86     16.07 o 
  10   1   5        6.57       -1.49      3.81 o 
  11   1   5      115.77      114.77      5.81 o 
  12   1   5        0.08        1.69      1.58 o 
  13   1   5       52.18       74.53      3.89 o 
 -14   2   5        0.08        1.95      1.29 o 
 -13   2   5       60.17       76.28      4.37 o 
 -12   2   5      111.13      112.19      5.94 o 
 -11   2   5       27.01       26.32      3.39 o 
 -10   2   5      160.69      165.31      7.32 o 
  -9   2   5       51.18       57.32      4.34 o 
  -8   2   5       54.15       60.25      4.29 o 
  -7   2   5       21.98       15.60      2.55 o 
  -6   2   5       29.10       42.94      3.22 o 
  -5   2   5       40.64       36.53      2.84 o 
  -4   2   5      195.95      192.14      5.59 o 
  -3   2   5      500.92      554.63     11.40 o 
  -2   2   5     2567.12     2618.25     33.15 o 
  -1   2   5      783.81      770.27     12.95 o 
   0   2   5     3230.34     3328.22     39.50 o 
   1   2   5     2027.84     2084.62     27.03 o 
   2   2   5      457.31      383.53      8.74 o 
   3   2   5      313.09      283.81      7.84 o 
   4   2   5      474.45      451.55     10.87 o 
   5   2   5      107.91       89.53      4.06 o 
   6   2   5        4.46        5.39      1.74 o 
   7   2   5      154.30      152.42      6.21 o 
   8   2   5     1786.98     1681.30     30.24 o 
   9   2   5     1188.38     1078.13     23.40 o 
  10   2   5      436.17      425.73     11.57 o 
  11   2   5        0.14        0.36      2.17 o 
  12   2   5        3.44       10.82      2.00 o 
  13   2   5       11.89       12.36      2.10 o 
 -13   3   5        4.29        8.19      1.95 o 
 -12   3   5        3.55        5.41      2.14 o 
 -11   3   5       23.33       14.25      3.12 o 
 -10   3   5      163.21      165.98      7.21 o 
  -9   3   5       12.23       14.18      2.77 o 
  -8   3   5      237.39      218.75      8.02 o 
  -7   3   5       55.38       45.53      3.90 o 
  -6   3   5       62.92       65.37      4.10 o 
  -5   3   5       63.02       56.21      3.79 o 
  -4   3   5        3.82        1.77      1.97 o 
  -3   3   5      252.76      314.78      9.16 o 
  -2   3   5        4.99       -0.72      1.90 o 
  -1   3   5      314.00      338.96      8.75 o 
   0   3   5       21.14       21.98      2.09 o 
   1   3   5      118.70      120.23      4.28 o 
   2   3   5       11.19       10.97      1.74 o 
   3   3   5      562.59      559.65     12.64 o 
   4   3   5      255.64      256.37      7.20 o 
   5   3   5        2.22       10.38      2.06 o 
   6   3   5      165.31      148.48      6.15 o 
   7   3   5      306.28      285.49      8.96 o 
   8   3   5      260.40      254.72      8.67 o 
   9   3   5       40.13       28.53      3.84 o 
  10   3   5        6.70        9.46      2.82 o 
  11   3   5        4.07        3.94      1.93 o 
  12   3   5       24.68       31.88      3.15 o 
 -13   4   5       12.13       24.20      2.18 o 
 -12   4   5       12.44        9.94      2.55 o 
 -11   4   5       28.18       37.52      3.74 o 
 -10   4   5      141.85      142.13      6.77 o 
  -9   4   5        0.85        0.82      3.08 o 
  -8   4   5      588.71      645.85     17.84 o 
  -7   4   5      424.09      452.79     11.98 o 
  -6   4   5        8.81       18.19      2.60 o 
  -5   4   5       11.57        5.23      2.33 o 
  -4   4   5        0.00        1.51      2.55 o 
  -3   4   5        0.01        1.44      1.70 o 
  -2   4   5       47.85       40.69      3.21 o 
  -1   4   5      709.01      804.85     16.31 o 
   0   4   5       10.40       13.13      1.99 o 
   1   4   5     1286.10     1295.41     22.04 o 
   2   4   5       85.37       93.36      4.38 o 
   3   4   5       78.29       77.86      4.10 o 
   4   4   5      135.13      126.61      5.57 o 
   5   4   5       23.08       18.87      2.92 o 
   6   4   5      266.84      263.28      8.73 o 
   7   4   5       39.16       30.22      3.47 o 
   8   4   5       75.17       84.91      5.24 o 
   9   4   5       45.85       47.60      4.35 o 
  10   4   5        4.56        8.37      2.23 o 
  11   4   5        4.19        5.00      2.05 o 
  12   4   5        4.76        3.51      1.81 o 
 -12   5   5        2.39        1.46      1.93 o 
 -11   5   5       64.10       76.24      4.42 o 
 -10   5   5      125.02      138.23      6.40 o 
  -9   5   5        0.36        1.18      2.45 o 
  -8   5   5        8.11       14.34      2.92 o 
  -7   5   5        2.37        0.00      2.72 o 
  -6   5   5       16.50       21.34      3.05 o 
  -5   5   5        1.46        0.51      2.29 o 
  -4   5   5       10.83        8.59      2.88 o 
  -3   5   5      128.04      154.54      6.40 o 
  -2   5   5       30.03       36.68      3.53 o 
  -1   5   5        4.67        2.16      2.29 o 
   0   5   5      114.52      114.66      5.39 o 
   1   5   5       30.36       25.55      2.95 o 
   2   5   5       19.44       22.53      2.65 o 
   3   5   5      202.95      181.03      6.90 o 
   4   5   5      179.73      191.56      7.44 o 
   5   5   5       13.00       16.42      3.27 o 
   6   5   5       41.46       38.55      4.07 o 
   7   5   5      215.85      208.99      7.99 o 
   8   5   5      209.77      217.43      8.34 o 
   9   5   5       54.29       67.55      4.43 o 
  10   5   5        0.17        3.51      1.65 o 
  11   5   5        5.53        7.97      1.78 o 
 -11   6   5        4.39        5.42      1.48 o 
 -10   6   5       28.82       32.51      3.01 o 
  -9   6   5       21.47       19.16      2.98 o 
  -8   6   5      232.45      234.62      8.44 o 
  -7   6   5        3.64        0.00      2.93 o 
  -6   6   5        0.07       -0.37      2.70 o 
  -5   6   5        0.61        0.83      2.94 o 
  -4   6   5       61.83       67.59      4.88 o 
  -3   6   5        0.15        1.24      2.95 o 
  -2   6   5      122.84      150.87      6.85 o 
  -1   6   5       33.98       34.43      4.05 o 
   0   6   5      773.40      818.04     19.37 o 
   1   6   5      229.84      224.80      7.99 o 
   2   6   5       26.05       24.88      3.25 o 
   3   6   5      180.86      155.79      6.92 o 
   4   6   5       19.97       20.45      3.06 o 
   5   6   5      524.25      459.83     14.48 o 
   6   6   5      345.80      348.73     10.26 o 
   7   6   5        0.01       -2.66      2.66 o 
   8   6   5      333.03      332.02      9.37 o 
   9   6   5       68.54       73.82      4.13 o 
  10   6   5       65.99       78.62      3.57 o 
  -9   7   5       25.71       27.55      2.53 o 
  -8   7   5        4.78       11.69      1.98 o 
  -7   7   5        2.07        1.79      2.14 o 
  -6   7   5        0.57       -0.65      1.72 o 
  -5   7   5        3.46        5.67      2.25 o 
  -4   7   5       39.42       35.38      4.08 o 
  -3   7   5       11.88       13.23      2.95 o 
  -2   7   5      152.18      171.32      7.49 o 
  -1   7   5       31.54       33.67      3.99 o 
   0   7   5       41.06       32.47      3.65 o 
   1   7   5      119.37      122.87      6.06 o 
   2   7   5       87.81       91.21      5.18 o 
   3   7   5      353.98      353.49     10.36 o 
   4   7   5      257.78      255.52      8.73 o 
   5   7   5      110.72      102.28      5.37 o 
   6   7   5       44.54       32.63      3.43 o 
   7   7   5      177.41      173.11      6.26 o 
   8   7   5       29.16       34.80      2.91 o 
  -7   8   5        7.79       12.09      1.94 o 
  -6   8   5        2.20        3.82      1.77 o 
  -5   8   5        7.88       11.69      1.98 o 
  -4   8   5       14.60       17.58      2.57 o 
  -3   8   5       44.81       45.93      3.76 o 
  -2   8   5        2.14       -0.30      2.35 o 
  -1   8   5       17.39       16.92      2.56 o 
   0   8   5       26.66       28.45      2.84 o 
   1   8   5        3.57        8.00      1.98 o 
   2   8   5        0.07       -1.18      2.31 o 
   3   8   5       53.16       51.84      3.78 o 
   4   8   5       53.78       61.31      4.12 o 
   5   8   5       29.79       27.65      2.72 o 
   6   8   5      171.29      162.20      5.19 o 
  -2   9   5        7.43        7.71      3.11 o 
  -1   9   5        8.60        8.95      2.84 o 
   0   9   5        1.26        1.84      3.13 o 
   1   9   5        2.82        5.55      2.49 o 
 -14   0   6       47.02       35.02      3.15 o 
 -13   0   6        0.17        3.86      1.74 o 
 -12   0   6        1.20       -0.35      2.25 o 
 -11   0   6      123.50      132.80      6.53 o 
 -10   0   6       44.67       48.49      4.18 o 
  -9   0   6        1.61        3.14      1.88 o 
  -8   0   6       63.36       57.61      4.04 o 
  -7   0   6      117.37       99.88      4.72 o 
  -6   0   6        6.65        2.67      1.63 o 
  -5   0   6      113.10      100.34      4.09 o 
  -4   0   6      642.43      613.32     11.92 o 
  -3   0   6        1.34       16.15      1.73 o 
  -2   0   6       53.58       34.78      1.98 o 
  -1   0   6     2912.76     3080.42     36.09 o 
   0   0   6      302.64      309.32      6.67 o 
   1   0   6     5431.44     5625.95     62.08 o 
   2   0   6    16565.24    17102.19    324.34 o 
   3   0   6     1154.18     1024.36     16.45 o 
   4   0   6      304.43      288.89      8.09 o 
   5   0   6      137.30      146.18      5.16 o 
   6   0   6      726.77      657.83     15.16 o 
   7   0   6      677.78      622.80     15.51 o 
   8   0   6      573.41      558.29     15.34 o 
   9   0   6      805.94      755.73     18.79 o 
  10   0   6       33.43       41.76      3.90 o 
  11   0   6       33.15       31.36      3.52 o 
  12   0   6        2.27       -1.13      2.53 o 
  13   0   6       70.39       87.57      4.13 o 
 -14   1   6        0.23       -0.87      1.95 o 
 -13   1   6       56.39       69.03      4.42 o 
 -12   1   6       11.47       11.04      2.97 o 
 -11   1   6       27.03       27.65      3.24 o 
 -10   1   6       87.51       80.49      5.32 o 
  -9   1   6      366.83      362.70     10.45 o 
  -8   1   6       21.87       24.04      2.93 o 
  -7   1   6      117.03      121.52      5.30 o 
  -6   1   6      511.14      535.40     12.77 o 
  -5   1   6       27.57       44.33      2.92 o 
  -4   1   6      260.19      264.28      7.60 o 
  -3   1   6      139.36      155.83      4.43 o 
  -2   1   6      286.31      294.20      7.02 o 
  -1   1   6     3705.54     3844.27     44.33 o 
   0   1   6        8.33       13.30      1.26 o 
   1   1   6     1982.32     1964.54     25.24 o 
   2   1   6      476.80      498.53      9.90 o 
   3   1   6       55.01       50.49      2.68 o 
   4   1   6      579.16      590.95     12.46 o 
   5   1   6        0.05        1.42      1.37 o 
   6   1   6        0.08        2.24      1.59 o 
   7   1   6        1.62        2.57      2.65 o 
   8   1   6     1417.22     1262.13     25.05 o 
   9   1   6     1360.73     1239.61     25.36 o 
  10   1   6       15.17       13.54      2.99 o 
  11   1   6      166.94      171.40      6.90 o 
  12   1   6        8.57        9.02      2.13 o 
  13   1   6       53.47       66.15      3.60 o 
 -14   2   6       15.56       22.42      2.12 o 
 -13   2   6       64.79       61.28      3.95 o 
 -12   2   6       10.51       10.87      2.68 o 
 -11   2   6        2.33        0.40      2.43 o 
 -10   2   6      279.79      293.50      9.62 o 
  -9   2   6        0.86        0.00      2.25 o 
  -8   2   6      184.78      205.17      7.56 o 
  -7   2   6       59.88       57.41      3.97 o 
  -6   2   6       27.86       35.13      2.98 o 
  -5   2   6       39.17       36.13      2.92 o 
  -4   2   6       56.69       83.95      3.84 o 
  -3   2   6      222.56      278.68      7.89 o 
  -2   2   6     2248.48     2393.95     31.26 o 
  -1   2   6     3786.01     3990.99     47.14 o 
   0   2   6     1904.57     1932.40     25.73 o 
   1   2   6     1110.74     1106.09     17.16 o 
   2   2   6       37.86       41.07      2.61 o 
   3   2   6        4.82        7.09      1.74 o 
   4   2   6      393.97      432.58     10.92 o 
   5   2   6      342.20      332.30     10.10 o 
   6   2   6      216.40      209.62      7.08 o 
   7   2   6       98.45       80.16      4.80 o 
   8   2   6        4.11        6.40      2.44 o 
   9   2   6      612.97      566.30     16.32 o 
  10   2   6       42.69       42.26      4.02 o 
  11   2   6       13.71       21.28      2.71 o 
  12   2   6        5.30        5.98      1.91 o 
  13   2   6        2.61        1.79      1.56 o 
 -13   3   6        7.92        6.60      2.17 o 
 -12   3   6       27.02       28.40      3.05 o 
 -11   3   6       25.47       30.77      3.57 o 
 -10   3   6        4.89        5.43      2.60 o 
  -9   3   6      192.12      225.51      8.32 o 
  -8   3   6      703.87      741.18     18.66 o 
  -7   3   6       70.31       62.38      4.28 o 
  -6   3   6       59.77       56.81      3.71 o 
  -5   3   6       63.30       67.46      3.93 o 
  -4   3   6      307.60      364.39     10.55 o 
  -3   3   6     1947.20     2290.09     32.67 o 
  -2   3   6        3.95        8.70      1.70 o 
  -1   3   6     1044.11     1073.74     18.24 o 
   0   3   6       33.93       47.50      2.94 o 
   1   3   6      148.56      149.56      4.92 o 
   2   3   6      152.97      150.61      5.13 o 
   3   3   6       59.82       56.68      3.40 o 
   4   3   6       56.19       43.96      3.22 o 
   5   3   6      288.28      240.92      7.59 o 
   6   3   6      101.02      105.17      5.29 o 
   7   3   6     1078.46      994.12     21.68 o 
   8   3   6      578.48      523.01     15.62 o 
   9   3   6     1043.48     1030.34     22.70 o 
  10   3   6      116.86      120.81      6.02 o 
  11   3   6       43.26       61.43      4.07 o 
  12   3   6       70.25       63.84      3.89 o 
 -13   4   6        7.33       11.53      1.75 o 
 -12   4   6      105.65      113.79      5.20 o 
 -11   4   6      101.30      114.88      5.65 o 
 -10   4   6       52.51       58.87      4.68 o 
  -9   4   6       81.31       82.41      5.43 o 
  -8   4   6        4.89        7.93      2.91 o 
  -7   4   6       13.23       17.54      2.88 o 
  -6   4   6      120.72      118.67      5.92 o 
  -5   4   6       17.33       16.01      2.78 o 
  -4   4   6      150.18      164.61      6.38 o 
  -3   4   6       38.65       48.81      3.56 o 
  -2   4   6       12.56       21.11      2.24 o 
  -1   4   6        7.01        7.96      1.94 o 
   0   4   6      463.27      500.85     12.37 o 
   1   4   6     1417.08     1583.01     25.63 o 
   2   4   6     1330.56     1407.99     24.16 o 
   3   4   6      479.36      488.10     13.04 o 
   4   4   6        6.38       13.87      2.58 o 
   5   4   6       17.89       11.54      2.55 o 
   6   4   6       27.78       34.31      3.44 o 
   7   4   6       12.02        0.77      3.17 o 
   8   4   6      321.18      314.45      9.81 o 
   9   4   6      167.12      190.34      7.48 o 
  10   4   6       58.73       59.33      4.37 o 
  11   4   6       36.11       36.00      2.98 o 
 -12   5   6       68.77       92.74      4.08 o 
 -11   5   6      463.34      497.86     13.39 o 
 -10   5   6       44.29       49.49      4.06 o 
  -9   5   6        0.43        0.00      2.28 o 
  -8   5   6       14.80       16.32      2.87 o 
  -7   5   6       22.78       27.67      3.53 o 
  -6   5   6      101.35      107.51      6.00 o 
  -5   5   6       14.46       15.54      2.91 o 
  -4   5   6       24.87       18.58      3.16 o 
  -3   5   6        1.37        1.43      2.09 o 
  -2   5   6       39.71       39.86      3.58 o 
  -1   5   6      216.87      231.35      7.66 o 
   0   5   6      114.93      120.00      5.37 o 
   1   5   6      127.81      136.20      5.77 o 
   2   5   6       21.03       23.57      2.74 o 
   3   5   6      380.27      374.82     10.17 o 
   4   5   6       10.01       11.16      2.77 o 
   5   5   6       46.17       46.82      4.06 o 
   6   5   6       68.42       78.07      5.03 o 
   7   5   6        2.15        6.86      2.68 o 
   8   5   6      377.63      377.78     10.53 o 
   9   5   6        0.38        0.00      1.96 o 
  10   5   6        0.72        1.88      1.72 o 
  11   5   6       13.81       18.99      1.98 o 
 -11   6   6       19.39       20.70      2.16 o 
 -10   6   6        5.80        7.88      2.04 o 
  -9   6   6       18.48       17.52      2.52 o 
  -8   6   6       98.59      107.60      5.66 o 
  -7   6   6       97.73      111.16      6.03 o 
  -6   6   6      158.99      178.55      7.52 o 
  -5   6   6       84.43       88.66      5.34 o 
  -4   6   6        0.64       -1.11      2.48 o 
  -3   6   6       36.10       31.19      3.60 o 
  -2   6   6      101.55      106.00      5.88 o 
  -1   6   6       19.14       18.09      2.86 o 
   0   6   6        2.54        4.84      2.32 o 
   1   6   6       93.01       95.43      5.32 o 
   2   6   6      148.79      157.85      6.87 o 
   3   6   6       19.03       25.59      3.16 o 
   4   6   6       58.38       54.55      4.55 o 
   5   6   6        4.44        1.54      3.23 o 
   6   6   6      407.64      418.30     11.43 o 
   7   6   6      232.55      223.32      7.87 o 
   8   6   6        0.26       -1.68      2.17 o 
   9   6   6      133.56      130.92      5.14 o 
  -9   7   6       75.00       81.12      3.98 o 
  -8   7   6        8.93       10.16      2.13 o 
  -7   7   6        1.86        0.33      2.28 o 
  -6   7   6        8.27       10.98      2.39 o 
  -5   7   6        5.66        5.83      2.47 o 
  -4   7   6        9.62        7.43      2.40 o 
  -3   7   6       31.12       25.11      3.45 o 
  -2   7   6       15.89        7.89      3.09 o 
  -1   7   6       94.84       87.10      5.44 o 
   0   7   6        1.29       -0.37      2.81 o 
   1   7   6       42.10       42.58      3.67 o 
   2   7   6      242.50      228.48      8.19 o 
   3   7   6       10.21       13.70      2.79 o 
   4   7   6      101.29       92.17      5.13 o 
   5   7   6        6.80        8.51      2.42 o 
   6   7   6      337.34      309.47      8.84 o 
   7   7   6        9.45        9.04      1.79 o 
   8   7   6       19.53       13.98      2.12 o 
  -7   8   6       41.06       36.94      2.88 o 
  -6   8   6       41.73       38.87      3.08 o 
  -5   8   6        2.05        0.00      1.98 o 
  -4   8   6        2.78        7.20      1.77 o 
  -3   8   6        8.45        9.42      2.32 o 
  -2   8   6       13.54       13.36      2.58 o 
  -1   8   6      192.77      198.29      7.10 o 
   0   8   6       33.30       31.01      3.08 o 
   1   8   6      133.48      136.51      5.73 o 
   2   8   6        2.88        1.72      2.63 o 
   3   8   6        6.34        0.27      2.49 o 
   4   8   6      234.68      226.58      6.91 o 
   5   8   6        2.12        4.51      1.63 o 
  -1   9   6        0.16       -3.27      3.27 o 
   0   9   6       33.73       29.41      3.24 o 
 -14   1   7       32.52       35.68      2.77 o 
 -13   1   7       63.14       68.97      4.14 o 
 -12   1   7       82.42       81.53      5.03 o 
 -11   1   7        6.09        9.36      1.84 o 
 -10   1   7      215.10      210.87      8.16 o 
  -9   1   7        4.57        1.50      3.14 o 
  -8   1   7        8.28        0.68      2.93 o 
  -7   1   7      238.14      241.23      7.47 o 
  -6   1   7      285.38      281.30      7.68 o 
  -5   1   7      223.42      226.33      6.35 o 
  -4   1   7        2.94        0.38      1.88 o 
  -3   1   7      301.37      320.40      8.20 o 
  -2   1   7      116.68      123.45      3.85 o 
  -1   1   7        3.21        9.18      1.46 o 
   0   1   7      388.31      388.19      8.39 o 
   1   1   7     1039.57     1017.99     15.91 o 
   2   1   7       83.78       86.44      3.39 o 
   3   1   7     1963.89     1967.50     27.63 o 
   4   1   7        3.60        5.36      1.71 o 
   5   1   7     1064.52      975.27     18.75 o 
   6   1   7       55.94       38.84      3.01 o 
   7   1   7      808.61      682.75     16.93 o 
   8   1   7     2281.40     1965.96     33.74 o 
   9   1   7      242.74      216.21      8.07 o 
  10   1   7      244.00      222.32      8.26 o 
  11   1   7      174.09      181.00      7.03 o 
  12   1   7      104.90      113.69      5.14 o 
  13   1   7        7.83       10.22      1.66 o 
 -14   2   7       13.42       10.82      1.84 o 
 -13   2   7        7.28        5.69      2.23 o 
 -12   2   7        3.14        1.07      2.54 o 
 -11   2   7       87.23       98.59      5.55 o 
 -10   2   7      178.60      186.92      7.86 o 
  -9   2   7     1557.11     1600.60     30.04 o 
  -8   2   7       16.66       15.20      2.48 o 
  -7   2   7      837.77      822.72     18.37 o 
  -6   2   7       54.00       44.09      3.25 o 
  -5   2   7      880.09      913.03     17.66 o 
  -4   2   7      347.11      300.37      8.98 o 
  -3   2   7      227.58      257.54      7.66 o 
  -2   2   7      888.92      918.83     15.89 o 
  -1   2   7      608.59      618.17     12.02 o 
   0   2   7       36.47       31.09      2.36 o 
   1   2   7      207.90      271.74      7.50 o 
   2   2   7     6035.34     6397.66     73.22 o 
   3   2   7     4188.80     4379.77     53.71 o 
   4   2   7       80.65       79.13      3.94 o 
   5   2   7       61.18       62.93      3.82 o 
   6   2   7      476.61      482.73     13.63 o 
   7   2   7      361.44      352.38     10.00 o 
   8   2   7        5.36       10.78      2.69 o 
   9   2   7      271.36      254.06      8.81 o 
  10   2   7       68.18       81.97      5.00 o 
  11   2   7       26.58       32.66      3.18 o 
  12   2   7       45.58       60.55      3.48 o 
 -13   3   7        2.31        4.23      1.66 o 
 -12   3   7        2.90        3.89      1.84 o 
 -11   3   7      233.37      244.25      8.60 o 
 -10   3   7      901.21      901.36     21.43 o 
  -9   3   7      454.40      462.65     12.37 o 
  -8   3   7       32.31       37.40      3.84 o 
  -7   3   7       53.90       56.67      4.35 o 
  -6   3   7       33.75       41.27      3.73 o 
  -5   3   7      190.22      195.45      6.62 o 
  -4   3   7      546.92      563.09     13.57 o 
  -3   3   7       64.32       77.20      3.87 o 
  -2   3   7       57.11       64.43      3.58 o 
  -1   3   7       75.35       99.59      4.08 o 
   0   3   7      251.29      262.54      7.97 o 
   1   3   7       47.16       42.29      2.91 o 
   2   3   7      116.89      108.64      4.42 o 
   3   3   7     1047.24     1018.18     19.09 o 
   4   3   7      866.80      835.65     17.62 o 
   5   3   7       10.14       17.38      2.66 o 
   6   3   7      151.77      163.07      6.71 o 
   7   3   7      213.65      176.63      7.15 o 
   8   3   7      600.44      545.54     15.77 o 
   9   3   7      250.44      240.80      8.54 o 
  10   3   7       44.05       44.16      3.62 o 
  11   3   7       60.26       60.20      3.91 o 
  12   3   7        2.21        1.23      1.74 o 
 -13   4   7       48.94       47.39      3.00 o 
 -12   4   7       17.20       20.22      2.61 o 
 -11   4   7       18.01       17.51      2.67 o 
 -10   4   7       72.05       83.57      5.16 o 
  -9   4   7        2.43        0.82      3.37 o 
  -8   4   7      184.53      196.34      8.03 o 
  -7   4   7      667.06      689.36     18.19 o 
  -6   4   7       83.84       89.16      5.01 o 
  -5   4   7      129.21      127.51      5.93 o 
  -4   4   7      600.22      625.35     15.64 o 
  -3   4   7      441.63      481.06     13.22 o 
  -2   4   7       59.18       66.37      3.95 o 
  -1   4   7        8.42        5.16      1.79 o 
   0   4   7      603.59      649.99     14.75 o 
   1   4   7      170.33      161.29      5.83 o 
   2   4   7       57.29       60.78      3.91 o 
   3   4   7      177.18      188.56      6.77 o 
   4   4   7      177.47      190.16      7.02 o 
   5   4   7      157.79      149.97      6.49 o 
   6   4   7      104.81       97.12      5.57 o 
   7   4   7      184.98      193.20      7.57 o 
   8   4   7      148.61      158.80      6.79 o 
   9   4   7      148.95      133.52      6.19 o 
  10   4   7       27.56       26.98      3.09 o 
  11   4   7       20.92       19.16      2.32 o 
 -12   5   7       25.43       20.85      2.32 o 
 -11   5   7        0.05       -2.36      2.36 o 
 -10   5   7       58.03       73.83      4.39 o 
  -9   5   7       97.09       98.29      5.85 o 
  -8   5   7      217.44      226.31      8.69 o 
  -7   5   7        6.94        7.74      2.41 o 
  -6   5   7       32.57       31.00      3.93 o 
  -5   5   7        6.07       10.18      2.44 o 
  -4   5   7       88.36       87.24      5.18 o 
  -3   5   7       74.82       85.77      5.01 o 
  -2   5   7        1.17       -0.64      2.16 o 
  -1   5   7      166.34      149.30      6.27 o 
   0   5   7       11.45        9.41      2.18 o 
   1   5   7        0.30        1.62      2.36 o 
   2   5   7       44.90       45.22      3.89 o 
   3   5   7      116.19      121.24      5.96 o 
   4   5   7       13.76       19.61      2.58 o 
   5   5   7       40.01       47.33      3.89 o 
   6   5   7       29.32       26.48      3.74 o 
   7   5   7     1023.67      999.84     22.16 o 
   8   5   7      371.50      337.43      9.76 o 
   9   5   7       41.32       44.15      3.48 o 
  10   5   7       31.62       35.58      3.03 o 
 -11   6   7       27.62       29.67      2.44 o 
 -10   6   7       22.56       26.21      2.62 o 
  -9   6   7      233.61      279.17      8.57 o 
  -8   6   7       18.39       18.74      2.86 o 
  -7   6   7        0.04        4.19      1.65 o 
  -6   6   7      139.69      148.81      6.77 o 
  -5   6   7       27.79       24.30      3.72 o 
  -4   6   7      170.58      167.65      7.36 o 
  -3   6   7       32.08       31.99      3.71 o 
  -2   6   7       12.71       18.45      3.05 o 
  -1   6   7       66.43       60.03      4.58 o 
   0   6   7       86.79       90.63      5.22 o 
   1   6   7       50.46       47.57      4.01 o 
   2   6   7      696.05      733.03     18.32 o 
   3   6   7      239.59      234.69      8.31 o 
   4   6   7        7.24       11.61      2.74 o 
   5   6   7       45.87       43.07      3.69 o 
   6   6   7      232.22      218.97      7.86 o 
   7   6   7      131.60      139.99      6.21 o 
   8   6   7       12.07       16.81      2.27 o 
   9   6   7        2.32        2.08      1.50 o 
  -9   7   7        1.04        1.42      1.73 o 
  -8   7   7        0.41        1.59      2.05 o 
  -7   7   7       12.79       10.58      2.46 o 
  -6   7   7       16.18       15.55      2.71 o 
  -5   7   7      119.93      115.72      5.81 o 
  -4   7   7      141.45      128.28      6.10 o 
  -3   7   7        0.43       -0.35      2.56 o 
  -2   7   7        6.97        3.07      2.51 o 
  -1   7   7        1.24       -1.44      2.95 o 
   0   7   7       98.29       91.23      5.44 o 
   1   7   7      123.91      125.98      5.87 o 
   2   7   7       47.60       50.85      4.00 o 
   3   7   7      406.63      379.08     10.53 o 
   4   7   7       44.76       44.99      3.78 o 
   5   7   7       32.54       25.49      3.10 o 
   6   7   7       95.96       96.61      4.70 o 
   7   7   7        3.14        3.94      1.45 o 
  -6   8   7        4.77        5.14      1.64 o 
  -5   8   7        1.88        4.89      1.59 o 
  -4   8   7        0.46        0.93      1.92 o 
  -3   8   7       20.66       19.78      2.67 o 
  -2   8   7        0.83        4.41      1.82 o 
  -1   8   7        0.84        0.00      2.31 o 
   0   8   7       42.15       38.08      3.37 o 
   1   8   7        0.05       -1.38      2.16 o 
   2   8   7        7.45       11.26      1.99 o 
   3   8   7       12.93       18.99      2.42 o 
   4   8   7      113.41      111.11      4.81 o 
   5   8   7        8.89        5.89      1.62 o 
 -14   0   8       14.75       17.32      2.04 o 
 -13   0   8       29.76       30.97      3.38 o 
 -12   0   8      123.82      126.57      6.09 o 
 -11   0   8      911.73      924.10     21.82 o 
 -10   0   8       43.14       46.13      4.08 o 
  -9   0   8      386.46      382.53     10.71 o 
  -8   0   8      190.46      201.86      7.32 o 
  -7   0   8      263.12      244.96      7.71 o 
  -6   0   8        4.76        1.30      2.36 o 
  -5   0   8     1210.04     1287.20     21.43 o 
  -4   0   8     4563.98     5097.07     60.34 o 
  -3   0   8     4284.41     4700.31     55.34 o 
  -2   0   8       10.34       13.43      1.81 o 
  -1   0   8      382.69      344.33      8.12 o 
   0   0   8     1886.55     1759.25     24.04 o 
   1   0   8       20.96       31.79      2.19 o 
   2   0   8     1026.64     1127.02     18.05 o 
   3   0   8     2458.50     2503.89     33.69 o 
   4   0   8     1035.96     1027.99     18.66 o 
   5   0   8        0.31       -0.77      2.04 o 
   6   0   8      307.61      292.13      8.46 o 
   7   0   8      248.49      231.12      7.81 o 
   8   0   8     4529.05     4203.38     58.36 o 
   9   0   8      422.64      381.57     10.94 o 
  10   0   8      179.58      173.15      7.04 o 
  11   0   8       50.82       51.15      4.13 o 
  12   0   8        4.10        4.18      1.88 o 
 -14   1   8       14.40       13.46      2.02 o 
 -13   1   8        1.35        0.00      1.82 o 
 -12   1   8       39.95       49.28      3.90 o 
 -11   1   8       20.18       25.37      3.37 o 
 -10   1   8      885.74      901.03     21.29 o 
  -9   1   8      187.49      178.56      7.22 o 
  -8   1   8        4.70        6.32      2.40 o 
  -7   1   8       49.44       41.33      3.35 o 
  -6   1   8       54.96       54.26      3.50 o 
  -5   1   8       63.42       75.86      3.84 o 
  -4   1   8      134.65      169.33      5.21 o 
  -3   1   8      169.97      174.98      5.20 o 
  -2   1   8       41.79       49.00      2.77 o 
  -1   1   8       88.77      103.82      3.66 o 
   0   1   8      870.25      882.62     14.86 o 
   1   1   8       88.98       76.54      3.20 o 
   2   1   8      289.11      285.85      7.86 o 
   3   1   8      185.89      202.33      5.85 o 
   4   1   8        0.42        0.00      1.87 o 
   5   1   8      375.73      353.73     10.71 o 
   6   1   8      130.33      124.67      5.58 o 
   7   1   8      437.42      411.30     12.89 o 
   8   1   8      457.72      414.16     11.19 o 
   9   1   8      176.02      159.48      7.01 o 
  10   1   8      108.01      104.63      5.38 o 
  11   1   8      105.45      108.49      5.42 o 
  12   1   8       17.51       18.64      2.39 o 
 -14   2   8        0.06        3.28      1.24 o 
 -13   2   8       49.55       53.20      3.59 o 
 -12   2   8       18.03       27.78      2.72 o 
 -11   2   8        4.59       -1.07      3.45 o 
 -10   2   8      118.10      129.30      6.25 o 
  -9   2   8      454.91      446.57     11.98 o 
  -8   2   8       52.22       59.63      4.45 o 
  -7   2   8      255.60      254.29      8.13 o 
  -6   2   8       96.52       92.19      4.54 o 
  -5   2   8       61.46       56.78      3.55 o 
  -4   2   8        8.05        7.85      1.91 o 
  -3   2   8      250.81      232.53      6.35 o 
  -2   2   8     1051.25     1055.16     17.98 o 
  -1   2   8      305.29      326.34      8.61 o 
   0   2   8      264.91      281.35      7.97 o 
   1   2   8      200.40      208.74      5.71 o 
   2   2   8      158.73      177.66      5.40 o 
   3   2   8      604.70      660.20     14.11 o 
   4   2   8        0.69        0.78      1.86 o 
   5   2   8      567.17      576.92     14.46 o 
   6   2   8        3.43       -0.63      2.54 o 
   7   2   8      223.32      197.65      7.46 o 
   8   2   8       15.59       12.15      2.63 o 
   9   2   8        2.52        1.88      2.58 o 
  10   2   8        4.80        4.67      2.24 o 
  11   2   8       44.56       51.61      3.77 o 
  12   2   8       16.76       14.84      2.14 o 
 -13   3   8        9.14        9.12      2.17 o 
 -12   3   8        0.07        0.00      2.15 o 
 -11   3   8       14.56       17.78      3.03 o 
 -10   3   8       21.42       28.09      3.39 o 
  -9   3   8     1028.51     1052.17     23.69 o 
  -8   3   8      421.70      428.87     11.72 o 
  -7   3   8       38.70       42.69      3.75 o 
  -6   3   8       82.65       92.92      4.97 o 
  -5   3   8      259.40      266.98      7.92 o 
  -4   3   8        1.51       -0.74      2.15 o 
  -3   3   8     1075.04     1158.33     20.93 o 
  -2   3   8     2358.06     2519.42     35.41 o 
  -1   3   8     1073.16     1069.74     19.17 o 
   0   3   8       25.84       29.84      2.51 o 
   1   3   8      810.93      808.43     16.08 o 
   2   3   8      224.05      232.22      6.83 o 
   3   3   8       20.40       27.57      2.77 o 
   4   3   8       17.31       22.90      2.67 o 
   5   3   8      290.00      300.45      9.00 o 
   6   3   8        9.07       12.23      2.73 o 
   7   3   8      317.96      304.22      9.58 o 
   8   3   8      385.77      365.97     10.62 o 
   9   3   8      240.23      216.50      7.89 o 
  10   3   8       13.06       10.13      2.47 o 
  11   3   8        0.55        1.90      1.58 o 
 -13   4   8        0.56        1.36      1.24 o 
 -12   4   8       24.55       30.93      2.68 o 
 -11   4   8      131.53      152.93      6.53 o 
 -10   4   8       54.82       56.23      4.42 o 
  -9   4   8      483.96      515.41     15.72 o 
  -8   4   8      557.70      618.64     17.44 o 
  -7   4   8       98.62       97.76      5.80 o 
  -6   4   8       26.14       28.98      3.58 o 
  -5   4   8      316.20      308.04      9.28 o 
  -4   4   8     1041.02     1126.58     22.49 o 
  -3   4   8      209.67      235.05      7.55 o 
  -2   4   8      133.36      129.22      5.42 o 
  -1   4   8       18.62       15.32      2.35 o 
   0   4   8       64.57       61.40      4.01 o 
   1   4   8       50.55       46.34      3.48 o 
   2   4   8      283.63      278.85      8.20 o 
   3   4   8     1023.80     1032.71     21.12 o 
   4   4   8        2.75        2.37      2.51 o 
   5   4   8       24.35       26.41      3.16 o 
   6   4   8        9.60       10.93      2.66 o 
   7   4   8      385.46      371.25     10.71 o 
   8   4   8      985.46      988.04     21.93 o 
   9   4   8       50.15       54.37      4.02 o 
  10   4   8       88.81       79.93      4.43 o 
  11   4   8       30.90       30.32      2.61 o 
 -12   5   8      103.67      111.13      4.21 o 
 -11   5   8       28.75       26.73      2.86 o 
 -10   5   8      334.71      344.30      9.75 o 
  -9   5   8       42.70       41.19      4.12 o 
  -8   5   8        2.25        3.25      2.20 o 
  -7   5   8        1.85        1.37      2.67 o 
  -6   5   8      282.46      272.97      9.34 o 
  -5   5   8      307.44      310.02      9.93 o 
  -4   5   8        9.28        7.31      2.53 o 
  -3   5   8        0.88        2.67      2.29 o 
  -2   5   8      342.66      356.19     10.09 o 
  -1   5   8       10.60       14.12      2.46 o 
   0   5   8      364.24      353.19      9.73 o 
   1   5   8      336.69      334.61      9.54 o 
   2   5   8      532.37      519.99     14.52 o 
   3   5   8       23.91       16.56      2.79 o 
   4   5   8       13.90       12.42      2.61 o 
   5   5   8       21.83       27.11      3.00 o 
   6   5   8       64.89       57.89      4.48 o 
   7   5   8      169.61      173.16      6.91 o 
   8   5   8       39.61       34.45      3.46 o 
   9   5   8       90.73      111.49      4.85 o 
  10   5   8       69.38       64.50      3.46 o 
 -10   6   8        4.98        7.61      1.91 o 
  -9   6   8      181.16      207.89      7.27 o 
  -8   6   8       52.36       49.28      3.98 o 
  -7   6   8       13.96       16.01      3.02 o 
  -6   6   8       31.57       25.42      3.54 o 
  -5   6   8      347.68      330.52     10.39 o 
  -4   6   8      201.66      194.49      7.87 o 
  -3   6   8        5.46       12.99      2.70 o 
  -2   6   8       46.56       59.07      4.51 o 
  -1   6   8       28.02       32.52      3.55 o 
   0   6   8        0.01       -1.09      2.60 o 
   1   6   8      569.79      595.97     16.41 o 
   2   6   8        2.17        5.23      2.48 o 
   3   6   8      164.10      155.05      6.82 o 
   4   6   8       23.81       26.57      2.98 o 
   5   6   8       23.29       29.17      3.38 o 
   6   6   8        4.65       10.37      2.32 o 
   7   6   8       17.21       22.43      2.58 o 
   8   6   8        0.07        0.74      2.37 o 
   9   6   8        8.61        8.71      1.83 o 
  -9   7   8      191.42      215.51      6.06 o 
  -8   7   8      158.32      168.43      6.01 o 
  -7   7   8      152.65      159.75      6.13 o 
  -6   7   8       13.94       16.00      2.67 o 
  -5   7   8       58.73       55.97      4.38 o 
  -4   7   8       24.03       22.65      3.30 o 
  -3   7   8        2.11        2.61      2.92 o 
  -2   7   8        0.00       -1.40      1.98 o 
  -1   7   8        3.78        4.65      2.34 o 
   0   7   8      187.45      168.88      7.14 o 
   1   7   8        3.88        4.68      2.17 o 
   2   7   8        4.65        7.59      2.29 o 
   3   7   8       48.57       48.72      4.05 o 
   4   7   8        2.07        4.21      1.74 o 
   5   7   8      114.04      119.45      5.46 o 
   6   7   8        0.04       -2.12      2.12 o 
   7   7   8       76.74       80.62      3.87 o 
  -6   8   8       15.79       15.05      2.01 o 
  -5   8   8       31.26       29.73      2.54 o 
  -4   8   8       77.25       66.24      3.98 o 
  -3   8   8       47.15       38.50      3.33 o 
  -2   8   8       12.75       11.01      2.16 o 
  -1   8   8        4.71        3.00      2.09 o 
   0   8   8       25.05       24.00      2.65 o 
   1   8   8        0.60        1.32      1.92 o 
   2   8   8        5.39        3.34      1.84 o 
   3   8   8      102.17       92.22      4.27 o 
   4   8   8       39.51       48.43      2.98 o 
 -14   1   9        0.05        0.98      1.72 o 
 -13   1   9        0.51        0.28      2.61 o 
 -12   1   9       41.00       43.42      3.82 o 
 -11   1   9       32.25       34.56      3.51 o 
 -10   1   9      842.97      847.48     20.50 o 
  -9   1   9      601.85      593.00     16.82 o 
  -8   1   9       11.39        8.39      2.62 o 
  -7   1   9        6.20        2.98      2.23 o 
  -6   1   9        1.11        2.60      1.39 o 
  -5   1   9      506.23      488.80     12.31 o 
  -4   1   9      906.05      951.65     17.48 o 
  -3   1   9       40.50       42.97      2.83 o 
  -2   1   9      167.34      168.95      5.11 o 
  -1   1   9       85.51       67.96      3.36 o 
   0   1   9      156.86      159.69      4.85 o 
   1   1   9      402.51      362.49      9.20 o 
   2   1   9     1782.73     1918.15     27.80 o 
   3   1   9        3.73        2.74      1.49 o 
   4   1   9       40.87       31.46      2.77 o 
   5   1   9        5.82        2.35      2.04 o 
   6   1   9       81.10       82.74      4.70 o 
   7   1   9      134.27      136.40      6.24 o 
   8   1   9      314.49      288.01      9.45 o 
   9   1   9        0.68       -0.72      2.90 o 
  10   1   9      133.88      124.41      5.86 o 
  11   1   9       12.89       17.78      2.80 o 
  12   1   9       58.88       68.31      3.64 o 
 -14   2   9        8.95       11.29      1.65 o 
 -13   2   9        0.96        2.42      1.60 o 
 -12   2   9        2.32        1.77      2.06 o 
 -11   2   9     1392.51     1492.64     28.60 o 
 -10   2   9      456.17      461.86     12.46 o 
  -9   2   9      300.35      322.13     10.15 o 
  -8   2   9       82.41       86.79      5.02 o 
  -7   2   9       55.83       61.19      4.31 o 
  -6   2   9       22.29       25.17      2.66 o 
  -5   2   9       44.47       50.49      3.40 o 
  -4   2   9     3198.54     3521.69     46.31 o 
  -3   2   9    12800.98    14687.83    159.09 o 
  -2   2   9       78.13       88.81      3.83 o 
  -1   2   9      204.55      182.91      5.59 o 
   0   2   9      239.02      235.09      6.36 o 
   1   2   9      112.99      121.69      4.60 o 
   2   2   9      282.35      236.98      6.61 o 
   3   2   9      326.21      346.79     10.18 o 
   4   2   9       74.46       84.55      4.38 o 
   5   2   9      124.22      131.10      5.86 o 
   6   2   9        1.49        1.75      2.55 o 
   7   2   9       15.11       11.23      2.56 o 
   8   2   9     1029.38     1045.21     23.14 o 
   9   2   9      180.47      176.61      7.09 o 
  10   2   9       29.58       31.96      3.28 o 
  11   2   9        2.88        1.99      1.87 o 
  12   2   9        2.79        1.12      1.89 o 
 -13   3   9       25.95       26.71      2.63 o 
 -12   3   9       17.74       14.74      2.65 o 
 -11   3   9        0.76       -0.67      2.79 o 
 -10   3   9      559.23      597.27     16.81 o 
  -9   3   9      480.88      498.91     13.19 o 
  -8   3   9       99.82      100.37      5.75 o 
  -7   3   9      304.00      304.14      9.45 o 
  -6   3   9      327.73      343.59      9.60 o 
  -5   3   9       25.91       35.52      3.32 o 
  -4   3   9        0.00        0.58      1.91 o 
  -3   3   9      777.51      819.44     17.15 o 
  -2   3   9      830.84      898.30     17.79 o 
  -1   3   9       59.32       72.78      3.81 o 
   0   3   9       13.12       12.17      2.11 o 
   1   3   9       82.93      100.83      4.55 o 
   2   3   9      237.58      211.92      6.76 o 
   3   3   9      130.03      149.70      5.79 o 
   4   3   9       13.03       21.46      2.58 o 
   5   3   9       78.82       66.62      4.24 o 
   6   3   9      174.52      173.50      7.06 o 
   7   3   9      275.15      270.32      9.06 o 
   8   3   9       16.29       14.61      3.00 o 
   9   3   9       13.93       17.06      2.82 o 
  10   3   9      286.36      283.85      8.47 o 
  11   3   9        0.26       -1.73      1.81 o 
 -12   4   9       74.93       72.96      4.06 o 
 -11   4   9        0.10        1.47      2.01 o 
 -10   4   9       67.67       79.31      4.83 o 
  -9   4   9      142.26      139.59      6.89 o 
  -8   4   9      677.68      672.54     18.50 o 
  -7   4   9       82.19       91.23      5.36 o 
  -6   4   9      390.97      393.87     10.93 o 
  -5   4   9      165.67      178.36      7.03 o 
  -4   4   9       54.49       62.56      4.22 o 
  -3   4   9       17.55       20.20      2.83 o 
  -2   4   9       24.33       19.49      2.86 o 
  -1   4   9        0.34        0.91      1.74 o 
   0   4   9       35.68       32.97      3.12 o 
   1   4   9       55.17       60.71      4.00 o 
   2   4   9      256.09      227.95      7.52 o 
   3   4   9      130.20      123.49      5.67 o 
   4   4   9       67.74       70.90      4.61 o 
   5   4   9      240.28      215.36      8.02 o 
   6   4   9      189.66      177.06      7.21 o 
   7   4   9       35.16       33.17      3.46 o 
   8   4   9        2.53        4.73      2.11 o 
   9   4   9       15.83       16.20      2.55 o 
  10   4   9       39.36       50.58      3.56 o 
 -11   5   9      141.89      163.98      5.80 o 
 -10   5   9        1.79        5.61      2.07 o 
  -9   5   9      187.42      184.75      7.30 o 
  -8   5   9      126.92      139.29      6.63 o 
  -7   5   9      368.63      361.08     10.90 o 
  -6   5   9       17.07       19.90      2.95 o 
  -5   5   9       34.94       36.52      3.92 o 
  -4   5   9       56.45       54.81      4.61 o 
  -3   5   9       22.18       27.61      3.43 o 
  -2   5   9       15.98       13.37      2.87 o 
  -1   5   9       60.03       57.76      4.30 o 
   0   5   9      207.48      197.92      7.39 o 
   1   5   9      314.72      323.40      9.59 o 
   2   5   9       52.15       59.26      4.24 o 
   3   5   9        0.02        0.25      2.27 o 
   4   5   9       17.34       14.86      2.75 o 
   5   5   9        9.76        4.60      2.58 o 
   6   5   9        0.08        1.87      2.02 o 
   7   5   9      128.84      125.67      5.93 o 
   8   5   9        4.49        8.68      2.38 o 
   9   5   9        9.64        6.07      2.02 o 
  10   5   9       14.09       13.25      1.87 o 
 -10   6   9       51.54       57.13      3.40 o 
  -9   6   9        3.49        3.81      2.16 o 
  -8   6   9      191.23      217.40      7.76 o 
  -7   6   9       27.63       25.27      3.07 o 
  -6   6   9        0.86        1.90      2.25 o 
  -5   6   9      115.36      103.91      5.90 o 
  -4   6   9      107.23      118.64      6.11 o 
  -3   6   9      125.27      132.50      6.44 o 
  -2   6   9       54.19       56.95      4.50 o 
  -1   6   9        0.01       -1.10      3.18 o 
   0   6   9      258.71      255.25      8.77 o 
   1   6   9       48.28       52.55      4.04 o 
   2   6   9      176.28      172.21      7.05 o 
   3   6   9       40.84       40.96      3.75 o 
   4   6   9       59.22       48.44      4.08 o 
   5   6   9        7.47        4.93      2.19 o 
   6   6   9        7.30        8.77      2.33 o 
   7   6   9       68.58       76.68      4.14 o 
   8   6   9      236.16      235.78      6.73 o 
  -8   7   9      137.46      155.00      5.60 o 
  -7   7   9       10.52       10.20      2.11 o 
  -6   7   9        3.35        8.96      2.08 o 
  -5   7   9       32.13       30.70      3.44 o 
  -4   7   9        8.41        7.23      2.51 o 
  -3   7   9       90.65       86.40      5.17 o 
  -2   7   9      184.44      174.69      7.19 o 
  -1   7   9       10.24       11.05      3.04 o 
   0   7   9        1.09       -0.68      2.16 o 
   1   7   9       24.23       32.37      3.21 o 
   2   7   9        7.74        0.67      3.09 o 
   3   7   9       22.19       25.69      3.05 o 
   4   7   9       18.39       14.86      2.73 o 
   5   7   9       36.09       35.68      3.36 o 
   6   7   9       23.21       27.44      2.58 o 
  -6   8   9       39.77       34.26      2.63 o 
  -5   8   9       17.96       14.17      2.11 o 
  -4   8   9        4.15        6.06      1.72 o 
  -3   8   9        0.58        1.03      2.24 o 
  -2   8   9        1.08        0.80      2.01 o 
  -1   8   9        1.99        1.59      1.84 o 
   0   8   9       12.70        7.69      2.39 o 
   1   8   9       38.91       40.42      3.03 o 
   2   8   9       11.60       14.44      1.91 o 
   3   8   9        1.90        6.24      1.65 o 
   4   8   9        6.08        6.67      1.63 o 
 -14   0  10        8.92        7.67      1.60 o 
 -13   0  10       12.60       20.28      2.38 o 
 -12   0  10      156.83      175.48      6.99 o 
 -11   0  10      294.07      290.64      9.83 o 
 -10   0  10     3346.66     3261.69     49.32 o 
  -9   0  10     4690.89     4616.85     63.50 o 
  -8   0  10      536.20      580.78     16.00 o 
  -7   0  10       90.27       84.34      4.69 o 
  -6   0  10      181.45      181.04      6.46 o 
  -5   0  10       47.20       58.22      3.54 o 
  -4   0  10      677.70      735.23     15.29 o 
  -3   0  10     7218.14     8144.98     92.33 o 
  -2   0  10     5008.23     5372.68     63.64 o 
  -1   0  10     1751.00     1744.79     25.76 o 
   0   0  10      124.53      136.25      4.71 o 
   1   0  10      982.70      949.27     17.15 o 
   2   0  10     2628.39     2865.38     38.53 o 
   3   0  10       55.49       55.72      3.63 o 
   4   0  10       27.01       36.27      3.06 o 
   5   0  10       17.88       24.43      2.49 o 
   6   0  10      381.69      375.74     10.41 o 
   7   0  10      768.36      688.31     17.90 o 
   8   0  10        0.00       -3.32      3.32 o 
   9   0  10       15.39       13.27      2.37 o 
  10   0  10       12.51       10.83      2.60 o 
  11   0  10       66.10       66.57      3.86 o 
  12   0  10       46.87       61.98      3.30 o 
 -14   1  10       42.33       44.61      2.82 o 
 -13   1  10       19.02       13.74      2.02 o 
 -12   1  10       24.74       14.32      2.98 o 
 -11   1  10       70.68       68.81      4.82 o 
 -10   1  10      751.30      742.76     19.16 o 
  -9   1  10     1335.62     1339.63     27.09 o 
  -8   1  10        2.94        2.22      1.95 o 
  -7   1  10      414.33      366.79      9.90 o 
  -6   1  10       13.60       10.25      2.30 o 
  -5   1  10      354.10      356.83     10.70 o 
  -4   1  10        8.26       10.83      1.95 o 
  -3   1  10      483.68      543.56     12.63 o 
  -2   1  10        0.47       -1.39      1.88 o 
  -1   1  10      354.48      370.59      9.74 o 
   0   1  10        0.49        0.00      1.47 o 
   1   1  10      200.28      250.69      7.91 o 
   2   1  10      331.46      335.64      9.59 o 
   3   1  10      113.22      112.25      4.69 o 
   4   1  10      167.21      139.70      5.57 o 
   5   1  10       10.90       15.99      2.84 o 
   6   1  10       32.23       43.18      3.67 o 
   7   1  10      143.32      139.05      6.65 o 
   8   1  10       33.33       32.61      3.82 o 
   9   1  10       86.93       77.69      4.82 o 
  10   1  10      109.59      125.68      6.00 o 
  11   1  10        3.69        3.22      2.01 o 
  12   1  10        0.84        1.28      1.62 o 
 -13   2  10        5.92        5.11      1.99 o 
 -12   2  10      216.77      219.53      7.68 o 
 -11   2  10        3.08        5.24      2.48 o 
 -10   2  10       70.02       81.81      5.17 o 
  -9   2  10        1.23        0.00      3.35 o 
  -8   2  10       11.37       18.41      2.88 o 
  -7   2  10      315.74      317.21      9.49 o 
  -6   2  10       95.71      105.05      5.29 o 
  -5   2  10      676.36      702.61     16.03 o 
  -4   2  10      440.37      477.50     12.43 o 
  -3   2  10      380.22      427.09     11.50 o 
  -2   2  10      313.01      314.12      9.41 o 
  -1   2  10      671.12      725.91     15.08 o 
   0   2  10      681.29      700.33     14.86 o 
   1   2  10       31.59       44.48      3.00 o 
   2   2  10      188.52      174.51      5.95 o 
   3   2  10       47.48       50.75      3.63 o 
   4   2  10       24.29       20.46      2.29 o 
   5   2  10      117.45      110.21      5.39 o 
   6   2  10       11.37       14.29      2.88 o 
   7   2  10        3.50        6.95      2.04 o 
   8   2  10       33.10       36.68      3.51 o 
   9   2  10       34.18       38.89      3.60 o 
  10   2  10        0.33       -0.59      2.02 o 
  11   2  10        3.59        6.02      1.84 o 
 -13   3  10       33.26       32.61      2.50 o 
 -12   3  10      103.06      121.14      5.21 o 
 -11   3  10        1.63        5.11      2.02 o 
 -10   3  10      121.19      118.03      6.16 o 
  -9   3  10     1095.37     1155.00     25.05 o 
  -8   3  10       87.25       86.55      5.26 o 
  -7   3  10      177.01      180.99      7.22 o 
  -6   3  10        1.12       -0.33      2.22 o 
  -5   3  10        1.18        1.52      2.14 o 
  -4   3  10       37.78       27.34      2.98 o 
  -3   3  10     1008.99     1123.74     21.38 o 
  -2   3  10       69.89       76.81      4.10 o 
  -1   3  10      378.90      395.14     11.26 o 
   0   3  10      112.38      115.18      4.90 o 
   1   3  10       75.70       62.41      3.77 o 
   2   3  10        0.03        1.17      1.65 o 
   3   3  10        4.17       -2.14      2.58 o 
   4   3  10       73.93       96.77      5.04 o 
   5   3  10       54.49       63.39      4.51 o 
   6   3  10        0.30        3.86      2.14 o 
   7   3  10      111.33      104.66      5.64 o 
   8   3  10        8.54        4.22      2.49 o 
   9   3  10        1.65        4.69      1.69 o 
  10   3  10        0.65        3.15      1.56 o 
  11   3  10       68.82       97.98      4.22 o 
 -12   4  10        0.59        4.12      1.65 o 
 -11   4  10      188.48      204.57      7.20 o 
 -10   4  10      913.26      972.38     21.44 o 
  -9   4  10      725.82      779.16     19.61 o 
  -8   4  10        8.50        7.29      2.77 o 
  -7   4  10       58.53       63.00      4.38 o 
  -6   4  10       62.96       65.37      4.66 o 
  -5   4  10        4.72        2.93      3.02 o 
  -4   4  10      216.64      228.46      8.15 o 
  -3   4  10      215.87      226.14      7.77 o 
  -2   4  10      834.77      872.69     19.39 o 
  -1   4  10      881.26     1022.13     21.19 o 
   0   4  10       79.87       83.53      4.82 o 
   1   4  10      142.37      155.82      6.28 o 
   2   4  10        4.66        1.67      2.44 o 
   3   4  10       33.60       33.97      3.56 o 
   4   4  10       15.83       15.94      2.75 o 
   5   4  10       19.28       14.04      2.88 o 
   6   4  10       37.68       32.41      3.42 o 
   7   4  10        3.57        3.48      2.05 o 
   8   4  10       40.04       41.68      3.85 o 
   9   4  10       56.33       68.59      4.10 o 
  10   4  10       10.24       12.72      2.25 o 
 -11   5  10      215.25      249.11      7.13 o 
 -10   5  10        5.82        9.43      2.10 o 
  -9   5  10      265.78      278.49      8.95 o 
  -8   5  10      126.61      127.48      6.35 o 
  -7   5  10       69.03       74.58      4.97 o 
  -6   5  10       54.24       44.83      4.13 o 
  -5   5  10      322.63      311.64      9.93 o 
  -4   5  10      188.66      211.57      7.96 o 
  -3   5  10       46.33       48.50      4.16 o 
  -2   5  10        9.81       10.81      2.55 o 
  -1   5  10       22.34       20.60      3.27 o 
   0   5  10      559.89      559.72     15.61 o 
   1   5  10      309.59      321.34      9.73 o 
   2   5  10      356.22      339.51     10.00 o 
   3   5  10        0.01        2.77      2.03 o 
   4   5  10        0.33        1.53      2.23 o 
   5   5  10       33.97       31.96      3.53 o 
   6   5  10       22.10       20.67      3.05 o 
   7   5  10        3.01        0.66      1.90 o 
   8   5  10       63.12       67.95      4.01 o 
   9   5  10      127.35      140.51      5.04 o 
 -10   6  10        1.17        2.96      1.46 o 
  -9   6  10        5.77        5.88      2.16 o 
  -8   6  10      135.33      137.55      5.86 o 
  -7   6  10       22.33       26.86      3.19 o 
  -6   6  10      476.57      455.74     14.13 o 
  -5   6  10       48.48       60.07      4.38 o 
  -4   6  10       43.90       45.93      4.14 o 
  -3   6  10       11.12       12.36      2.87 o 
  -2   6  10        4.30        3.94      2.53 o 
  -1   6  10        4.20        4.95      2.40 o 
   0   6  10       13.74       11.18      2.67 o 
   1   6  10       25.21       20.78      3.30 o 
   2   6  10      280.80      262.77      8.97 o 
   3   6  10       41.22       49.41      4.08 o 
   4   6  10       74.12       82.48      5.02 o 
   5   6  10       20.31       26.41      3.05 o 
   6   6  10        6.99        9.19      1.94 o 
   7   6  10      131.55      132.98      5.35 o 
   8   6  10       16.92       20.94      2.41 o 
  -8   7  10       23.66       16.99      2.19 o 
  -7   7  10       51.85       50.74      3.58 o 
  -6   7  10       33.82       33.61      3.16 o 
  -5   7  10       65.16       63.33      4.18 o 
  -4   7  10       73.09       68.72      4.59 o 
  -3   7  10       18.63       23.31      2.88 o 
  -2   7  10       77.09       77.53      4.67 o 
  -1   7  10        0.11        0.00      2.80 o 
   0   7  10       23.36       24.71      2.85 o 
   1   7  10        4.24        6.38      1.93 o 
   2   7  10        9.97        9.75      2.53 o 
   3   7  10        6.17        1.50      2.64 o 
   4   7  10       11.25        7.90      1.92 o 
   5   7  10        0.56       -0.69      1.98 o 
   6   7  10       52.02       63.11      3.31 o 
  -5   8  10        3.04        3.42      1.26 o 
  -4   8  10       20.86       16.18      2.29 o 
  -3   8  10        8.04        9.55      1.93 o 
  -2   8  10       20.14       17.30      2.26 o 
  -1   8  10       98.17       95.02      4.45 o 
   0   8  10       10.58       11.81      1.91 o 
   1   8  10       45.08       44.59      3.14 o 
   2   8  10        0.02        1.65      1.65 o 
   3   8  10       10.56       13.25      1.80 o 
 -14   1  11        7.22        5.09      1.53 o 
 -13   1  11        7.36        7.64      1.88 o 
 -12   1  11       10.37       11.12      2.36 o 
 -11   1  11      129.37      137.34      6.27 o 
 -10   1  11       20.50       16.99      3.17 o 
  -9   1  11      128.41      118.68      6.28 o 
  -8   1  11      450.84      401.71     11.08 o 
  -7   1  11       22.45       23.46      2.99 o 
  -6   1  11        4.95        6.25      2.23 o 
  -5   1  11        1.82        4.76      1.63 o 
  -4   1  11      290.69      316.73      8.32 o 
  -3   1  11      122.05      124.97      4.92 o 
  -2   1  11      157.44      147.26      5.27 o 
  -1   1  11        4.49        5.69      1.64 o 
   0   1  11        3.14        2.22      1.18 o 
   1   1  11      114.95      112.75      4.68 o 
   2   1  11       73.00       79.25      4.09 o 
   3   1  11       38.73       46.77      3.28 o 
   4   1  11       27.28       36.46      3.17 o 
   5   1  11       93.86       93.77      5.01 o 
   6   1  11      330.76      320.85      9.72 o 
   7   1  11      471.20      466.21     12.28 o 
   8   1  11      160.46      166.98      7.12 o 
   9   1  11       12.31       10.76      2.96 o 
  10   1  11       10.01       12.34      2.37 o 
  11   1  11        2.46        4.58      2.04 o 
 -13   2  11       66.71       76.80      3.87 o 
 -12   2  11        0.11       -2.06      2.77 o 
 -11   2  11       97.64      114.42      5.55 o 
 -10   2  11      367.76      363.96     10.84 o 
  -9   2  11     5307.42     5338.11     71.78 o 
  -8   2  11      576.39      563.59     16.40 o 
  -7   2  11      332.36      317.52      9.65 o 
  -6   2  11       18.44       17.75      2.95 o 
  -5   2  11      590.17      609.48     15.19 o 
  -4   2  11       95.05       92.45      4.55 o 
  -3   2  11       60.59       78.06      4.04 o 
  -2   2  11      394.29      398.75     11.21 o 
  -1   2  11     1748.09     1991.06     30.56 o 
   0   2  11       63.37       69.15      3.84 o 
   1   2  11        3.22        2.86      1.89 o 
   2   2  11       29.56       17.00      2.41 o 
   3   2  11        3.01        9.37      2.04 o 
   4   2  11      147.56      151.69      6.26 o 
   5   2  11       68.87       73.25      4.60 o 
   6   2  11       16.50       20.77      2.85 o 
   7   2  11       30.49       27.21      3.36 o 
   8   2  11       87.13       93.22      5.32 o 
   9   2  11       21.62       24.76      2.82 o 
  10   2  11       29.90       39.31      3.18 o 
  11   2  11       13.71       16.97      2.00 o 
 -13   3  11       64.17       82.11      3.64 o 
 -12   3  11        4.12        5.39      2.16 o 
 -11   3  11       77.28       81.46      4.67 o 
 -10   3  11       25.95       22.77      3.23 o 
  -9   3  11      318.52      358.06     10.82 o 
  -8   3  11      131.90      132.36      6.44 o 
  -7   3  11      236.10      228.78      8.30 o 
  -6   3  11      338.97      308.52      9.43 o 
  -5   3  11       20.51       15.04      2.74 o 
  -4   3  11      542.21      561.92     14.94 o 
  -3   3  11        5.96        6.89      2.26 o 
  -2   3  11       72.97       65.96      4.27 o 
  -1   3  11      897.20      922.25     19.36 o 
   0   3  11      195.10      208.05      6.98 o 
   1   3  11      164.71      174.56      6.42 o 
   2   3  11       32.44       36.64      3.45 o 
   3   3  11       94.88      107.90      5.56 o 
   4   3  11       43.13       29.87      3.16 o 
   5   3  11        2.55        1.89      2.76 o 
   6   3  11        0.01        1.97      2.52 o 
   7   3  11       11.81       10.06      2.32 o 
   8   3  11       18.55       20.42      2.90 o 
   9   3  11       52.62       56.01      4.40 o 
  10   3  11       33.82       41.33      3.03 o 
 -12   4  11       79.07       90.46      3.99 o 
 -11   4  11      200.59      234.39      7.39 o 
 -10   4  11       38.22       45.06      3.82 o 
  -9   4  11       14.82       16.96      3.21 o 
  -8   4  11        0.04        0.40      2.62 o 
  -7   4  11        0.91       -1.11      2.65 o 
  -6   4  11       29.70       31.28      3.66 o 
  -5   4  11      111.21      110.92      6.00 o 
  -4   4  11     1362.39     1313.67     25.97 o 
  -3   4  11      395.24      371.86     10.51 o 
  -2   4  11      114.59      130.93      6.11 o 
  -1   4  11      553.72      618.92     16.22 o 
   0   4  11      106.78      106.96      5.43 o 
   1   4  11      358.67      385.63     10.53 o 
   2   4  11        0.45        0.36      2.49 o 
   3   4  11      108.71      104.47      5.75 o 
   4   4  11       88.45      105.88      5.65 o 
   5   4  11        1.00       -0.37      2.71 o 
   6   4  11       24.55       16.80      3.16 o 
   7   4  11       60.12       59.80      4.33 o 
   8   4  11       48.07       45.07      3.77 o 
   9   4  11       14.74       16.09      2.25 o 
  10   4  11        3.53        5.82      1.80 o 
 -11   5  11        0.41       -0.40      1.74 o 
 -10   5  11        1.74        1.11      2.00 o 
  -9   5  11       22.84       23.66      3.14 o 
  -8   5  11        4.11        2.21      2.71 o 
  -7   5  11      106.15      101.85      5.73 o 
  -6   5  11       31.72       22.26      3.47 o 
  -5   5  11      154.89      155.13      7.17 o 
  -4   5  11      287.50      298.00      9.74 o 
  -3   5  11      148.33      163.77      7.08 o 
  -2   5  11       24.87       34.34      3.79 o 
  -1   5  11       63.36       72.47      4.74 o 
   0   5  11        2.35        1.52      3.05 o 
   1   5  11       11.93       10.37      2.69 o 
   2   5  11       49.22       41.24      4.01 o 
   3   5  11        0.51        2.31      2.49 o 
   4   5  11       15.82       15.06      2.79 o 
   5   5  11       17.19       19.50      2.94 o 
   6   5  11       63.09       55.31      4.15 o 
   7   5  11       97.45       97.03      5.11 o 
   8   5  11       21.74       19.42      2.53 o 
   9   5  11       37.19       38.95      2.69 o 
 -10   6  11      241.39      257.34      7.95 o 
  -9   6  11      172.32      187.21      6.25 o 
  -8   6  11       79.44       84.00      4.79 o 
  -7   6  11       67.50       74.67      4.72 o 
  -6   6  11       63.56       65.03      4.56 o 
  -5   6  11        3.25        6.72      1.56 o 
  -4   6  11      103.28       99.88      5.57 o 
  -3   6  11       38.29       35.84      3.40 o 
  -2   6  11       29.30       27.89      3.46 o 
  -1   6  11      202.84      207.69      8.07 o 
   0   6  11       36.05       38.41      3.93 o 
   1   6  11        5.50        2.76      2.21 o 
   2   6  11       80.25       80.43      4.87 o 
   3   6  11       12.72        8.87      2.95 o 
   4   6  11       13.87        8.44      2.81 o 
   5   6  11        3.26        1.27      2.16 o 
   6   6  11       36.46       34.65      3.28 o 
   7   6  11       51.00       57.45      3.47 o 
  -8   7  11       32.29       32.69      2.63 o 
  -7   7  11        8.93       10.69      2.11 o 
  -6   7  11       20.68       17.49      2.62 o 
  -5   7  11       11.75       13.15      2.37 o 
  -4   7  11      220.65      216.87      7.81 o 
  -3   7  11       69.14       73.75      4.57 o 
  -2   7  11        3.56        2.71      2.79 o 
  -1   7  11        0.07       -0.95      2.26 o 
   0   7  11       45.79       52.58      4.12 o 
   1   7  11       44.78       42.08      3.51 o 
   2   7  11       44.06       43.28      3.64 o 
   3   7  11        3.42        6.55      1.77 o 
   4   7  11        4.73        5.39      1.62 o 
   5   7  11        3.65        5.03      1.68 o 
  -4   8  11       53.59       47.86      2.97 o 
  -3   8  11        0.56        4.53      1.64 o 
  -2   8  11       19.04       20.43      2.03 o 
  -1   8  11        0.16       -0.42      1.89 o 
   0   8  11        3.43        4.30      1.65 o 
   1   8  11        4.04        3.77      1.57 o 
   2   8  11        2.30        2.79      1.49 o 
 -13   0  12       93.37       91.93      4.54 o 
 -12   0  12       39.74       36.46      3.42 o 
 -11   0  12       16.33       17.28      2.73 o 
 -10   0  12       19.31       26.89      2.88 o 
  -9   0  12      365.55      325.20     10.14 o 
  -8   0  12      430.12      406.95     11.32 o 
  -7   0  12      346.47      295.34      9.05 o 
  -6   0  12      488.37      463.52     13.28 o 
  -5   0  12       28.37       24.80      2.96 o 
  -4   0  12     4536.13     4614.46     58.98 o 
  -3   0  12      359.44      394.94     11.34 o 
  -2   0  12       15.03       13.91      2.00 o 
  -1   0  12      253.12      286.73      7.78 o 
   0   0  12      172.61      175.11      5.89 o 
   1   0  12      711.63      728.45     15.92 o 
   2   0  12       77.00       62.65      3.75 o 
   3   0  12      469.37      436.65     12.57 o 
   4   0  12        5.69        5.29      1.95 o 
   5   0  12      149.01      152.34      6.62 o 
   6   0  12      317.11      315.52      9.81 o 
   7   0  12       64.28       62.70      4.54 o 
   8   0  12      766.76      719.93     18.51 o 
   9   0  12       97.79      107.85      5.38 o 
  10   0  12       75.18       87.95      4.51 o 
  11   0  12        5.14       10.99      1.78 o 
 -13   1  12       11.79       11.91      1.91 o 
 -12   1  12      175.96      192.24      6.95 o 
 -11   1  12       11.84       11.09      2.88 o 
 -10   1  12        0.00        0.78      2.76 o 
  -9   1  12        3.69        8.80      2.31 o 
  -8   1  12      370.87      380.60     10.80 o 
  -7   1  12        0.01       -2.50      2.50 o 
  -6   1  12      311.48      328.90      9.32 o 
  -5   1  12        0.02        0.30      1.86 o 
  -4   1  12      530.27      538.78     13.83 o 
  -3   1  12      145.92      148.59      5.63 o 
  -2   1  12       91.91      109.07      4.72 o 
  -1   1  12       40.66       46.43      3.26 o 
   0   1  12        5.50        3.92      1.67 o 
   1   1  12       24.37       29.97      2.68 o 
   2   1  12        9.56       13.13      1.97 o 
   3   1  12       38.33       49.99      3.63 o 
   4   1  12        0.12       -2.47      2.47 o 
   5   1  12      113.26      104.55      5.50 o 
   6   1  12      250.95      230.87      8.35 o 
   7   1  12       13.42       12.84      2.74 o 
   8   1  12        4.46        4.77      1.96 o 
   9   1  12        0.14        2.47      1.72 o 
  10   1  12       76.38       83.53      4.58 o 
  11   1  12       22.56       28.16      2.63 o 
 -13   2  12        1.60       -0.82      1.77 o 
 -12   2  12        1.20        1.72      1.79 o 
 -11   2  12      106.46      114.59      5.74 o 
 -10   2  12      265.43      286.23      9.19 o 
  -9   2  12      346.59      329.31     10.29 o 
  -8   2  12       72.62       69.14      4.58 o 
  -7   2  12      113.84      111.03      5.55 o 
  -6   2  12       31.17       31.65      3.40 o 
  -5   2  12      103.25       96.73      5.13 o 
  -4   2  12       11.86        9.72      2.37 o 
  -3   2  12      116.51      120.39      5.47 o 
  -2   2  12      217.28      247.27      7.58 o 
  -1   2  12      408.54      421.21     12.05 o 
   0   2  12        0.00        1.74      2.01 o 
   1   2  12        1.65        5.73      1.73 o 
   2   2  12        7.26       12.43      2.38 o 
   3   2  12       24.31       25.79      2.84 o 
   4   2  12        8.14        6.60      2.28 o 
   5   2  12       12.48        9.51      2.63 o 
   6   2  12      107.01      101.53      5.67 o 
   7   2  12       32.88       32.00      3.76 o 
   8   2  12        3.95        4.14      2.14 o 
   9   2  12       13.92       22.76      2.76 o 
  10   2  12        2.85        4.26      1.88 o 
 -13   3  12        4.23        6.55      1.60 o 
 -12   3  12        3.99        5.30      1.79 o 
 -11   3  12        7.53        6.31      2.18 o 
 -10   3  12        7.61       -1.03      3.20 o 
  -9   3  12       91.46       93.48      5.37 o 
  -8   3  12        0.15        1.99      2.90 o 
  -7   3  12      380.75      354.30     10.40 o 
  -6   3  12       10.43        8.16      2.61 o 
  -5   3  12       39.44       30.19      3.32 o 
  -4   3  12      498.72      489.84     14.07 o 
  -3   3  12      393.52      406.94     12.60 o 
  -2   3  12      370.10      406.65     12.48 o 
  -1   3  12      472.10      490.30     13.78 o 
   0   3  12      282.36      290.15      8.57 o 
   1   3  12       26.62       29.43      3.16 o 
   2   3  12       90.73       92.09      5.15 o 
   3   3  12        0.29       -0.35      2.21 o 
   4   3  12       35.18       41.16      3.56 o 
   5   3  12       33.03       33.90      3.42 o 
   6   3  12       14.74        9.46      2.65 o 
   7   3  12       10.44       12.30      2.83 o 
   8   3  12        5.84        7.01      2.09 o 
   9   3  12       10.36       11.00      2.16 o 
  10   3  12        5.28        8.15      1.74 o 
 -12   4  12        0.46        3.90      1.35 o 
 -11   4  12        1.64        2.10      1.87 o 
 -10   4  12       63.30       63.02      4.13 o 
  -9   4  12      126.27      130.89      6.24 o 
  -8   4  12      128.78      134.26      6.47 o 
  -7   4  12      389.20      356.89     10.72 o 
  -6   4  12       97.06       99.88      5.75 o 
  -5   4  12      224.64      203.69      7.75 o 
  -4   4  12      517.00      497.35     15.00 o 
  -3   4  12      179.51      202.36      7.77 o 
  -2   4  12      366.66      370.36     10.50 o 
  -1   4  12       36.10       36.66      3.76 o 
   0   4  12       56.39       63.16      4.27 o 
   1   4  12      404.08      434.92     13.62 o 
   2   4  12       22.72       18.90      2.91 o 
   3   4  12      106.73      116.02      5.90 o 
   4   4  12      123.08      121.26      6.10 o 
   5   4  12        1.71       -0.37      2.53 o 
   6   4  12       29.07       21.35      3.44 o 
   7   4  12       17.99       17.37      2.61 o 
   8   4  12       64.17       53.03      3.93 o 
   9   4  12        2.37        5.51      1.59 o 
 -11   5  12       15.53       13.91      1.97 o 
 -10   5  12      143.48      169.66      6.03 o 
  -9   5  12        0.06        1.25      2.62 o 
  -8   5  12       23.21       29.57      3.04 o 
  -7   5  12       38.88       32.91      3.40 o 
  -6   5  12      169.27      158.44      7.01 o 
  -5   5  12      324.04      315.13     10.07 o 
  -4   5  12        1.30        7.67      2.32 o 
  -3   5  12      180.88      193.31      7.91 o 
  -2   5  12       11.49       13.76      2.88 o 
  -1   5  12       33.88       37.17      3.97 o 
   0   5  12      383.05      402.30     11.27 o 
   1   5  12      278.32      275.49      9.15 o 
   2   5  12      218.40      222.24      8.09 o 
   3   5  12       84.11       81.64      5.24 o 
   4   5  12        2.01        1.12      2.34 o 
   5   5  12        2.03        0.00      2.49 o 
   6   5  12        4.46        4.82      1.28 o 
   7   5  12       12.17       12.53      1.79 o 
   8   5  12        8.50        5.44      1.73 o 
  -9   6  12       59.38       69.18      3.61 o 
  -8   6  12       16.39       16.48      2.60 o 
  -7   6  12        0.94        0.93      1.60 o 
  -6   6  12        7.56        6.95      2.40 o 
  -5   6  12       21.97       21.22      3.14 o 
  -4   6  12       78.99       79.16      4.98 o 
  -3   6  12        9.85       11.98      2.64 o 
  -2   6  12       15.07        7.98      2.91 o 
  -1   6  12       17.60       15.43      3.15 o 
   0   6  12       24.88       22.20      3.20 o 
   1   6  12       14.72       12.32      2.79 o 
   2   6  12       42.70       45.53      3.91 o 
   3   6  12        2.31        3.21      1.97 o 
   4   6  12       14.52       11.14      2.27 o 
   5   6  12       12.22       10.12      2.11 o 
   6   6  12       12.61       11.46      2.12 o 
   7   6  12        0.08        1.13      1.60 o 
  -7   7  12       51.54       59.25      3.40 o 
  -6   7  12        0.70        2.24      1.53 o 
  -5   7  12       69.57       63.74      3.97 o 
  -4   7  12       49.19       52.80      3.65 o 
  -3   7  12      132.71      150.51      6.30 o 
  -2   7  12       19.39       21.11      2.96 o 
  -1   7  12        0.37       -2.31      2.31 o 
   0   7  12        4.17        6.79      1.99 o 
   1   7  12        5.49        7.11      2.16 o 
   2   7  12        1.67        3.16      1.69 o 
   3   7  12        0.15       -0.72      1.72 o 
   4   7  12       44.53       41.16      3.00 o 
   5   7  12       25.28       23.30      2.28 o 
  -3   8  12        2.96        4.27      1.43 o 
  -2   8  12       44.87       43.65      2.75 o 
  -1   8  12        0.05        2.72      1.44 o 
   0   8  12        0.56        2.50      1.38 o 
 -13   1  13        0.74        1.27      1.47 o 
 -12   1  13        0.87        0.86      2.28 o 
 -11   1  13       11.55       11.46      2.53 o 
 -10   1  13      666.61      655.21     17.64 o 
  -9   1  13       24.42       26.60      3.53 o 
  -8   1  13       85.30       86.67      5.20 o 
  -7   1  13      382.18      340.40     10.05 o 
  -6   1  13       13.23       14.00      2.59 o 
  -5   1  13       54.31       72.86      4.31 o 
  -4   1  13       38.18       45.96      3.65 o 
  -3   1  13       38.03       37.32      3.08 o 
  -2   1  13        7.54        1.76      2.27 o 
  -1   1  13      445.51      439.27     12.44 o 
   0   1  13      241.31      270.25      7.91 o 
   1   1  13       27.33       21.68      2.63 o 
   2   1  13      198.20      200.85      7.03 o 
   3   1  13       21.36       18.03      2.61 o 
   4   1  13      140.48      128.10      6.13 o 
   5   1  13      115.73      111.28      5.83 o 
   6   1  13      144.37      135.62      6.48 o 
   7   1  13      114.39      108.69      5.70 o 
   8   1  13       72.92       76.99      4.85 o 
   9   1  13       22.13       18.79      2.64 o 
  10   1  13      119.51      145.00      5.58 o 
 -13   2  13       22.75       28.10      2.29 o 
 -12   2  13        0.11        0.00      1.99 o 
 -11   2  13       35.83       28.06      3.40 o 
 -10   2  13       17.47       12.81      2.61 o 
  -9   2  13       38.09       46.80      4.36 o 
  -8   2  13      269.30      252.22      8.75 o 
  -7   2  13       33.63       23.07      3.33 o 
  -6   2  13       17.38       18.91      2.64 o 
  -5   2  13      243.37      220.83      7.70 o 
  -4   2  13      234.25      244.43      7.89 o 
  -3   2  13      199.06      231.02      7.66 o 
  -2   2  13       74.73       77.90      4.52 o 
  -1   2  13      102.36       91.06      4.75 o 
   0   2  13       21.61       24.77      2.97 o 
   1   2  13       79.44       87.32      4.73 o 
   2   2  13        5.44        4.71      2.36 o 
   3   2  13       37.62       39.59      3.58 o 
   4   2  13        0.71        8.16      2.23 o 
   5   2  13      107.97       88.02      5.49 o 
   6   2  13       78.52       91.38      5.50 o 
   7   2  13       36.50       37.85      3.78 o 
   8   2  13       18.69       27.19      3.02 o 
   9   2  13       19.81       25.15      2.79 o 
  10   2  13        6.60        6.67      1.73 o 
 -12   3  13       68.66       72.87      3.82 o 
 -11   3  13        2.44        4.09      1.93 o 
 -10   3  13       80.14       80.47      4.89 o 
  -9   3  13        1.25        3.28      2.16 o 
  -8   3  13      162.93      139.77      6.75 o 
  -7   3  13       14.09       16.71      3.08 o 
  -6   3  13       48.33       47.76      4.14 o 
  -5   3  13       45.39       50.89      4.12 o 
  -4   3  13      113.80      122.17      5.84 o 
  -3   3  13       46.24       45.90      3.69 o 
  -2   3  13      129.10      120.03      5.81 o 
  -1   3  13      123.73      120.80      5.95 o 
   0   3  13       10.95        6.49      2.52 o 
   1   3  13        0.51        4.92      1.86 o 
   2   3  13        2.69        2.41      2.26 o 
   3   3  13       10.61        6.23      2.30 o 
   4   3  13       40.96       37.39      3.64 o 
   5   3  13       14.61       10.65      3.24 o 
   6   3  13       48.81       42.36      4.03 o 
   7   3  13       10.34       16.42      2.51 o 
   8   3  13        1.92        2.90      1.71 o 
   9   3  13       28.57       30.28      2.93 o 
 -11   4  13        7.72        8.07      1.53 o 
 -10   4  13       72.12       69.63      4.21 o 
  -9   4  13       28.88       34.20      3.26 o 
  -8   4  13      227.31      214.83      8.04 o 
  -7   4  13      244.11      240.69      8.65 o 
  -6   4  13      343.83      364.45     10.64 o 
  -5   4  13      110.19       86.80      5.24 o 
  -4   4  13       24.20       25.37      3.12 o 
  -3   4  13      312.13      311.88      9.79 o 
  -2   4  13      247.22      271.73      9.18 o 
  -1   4  13       89.48       93.80      5.32 o 
   0   4  13      181.39      170.50      7.19 o 
   1   4  13      249.48      232.94      8.21 o 
   2   4  13       17.95       16.32      3.11 o 
   3   4  13       18.15       19.05      2.92 o 
   4   4  13       15.52       18.22      2.66 o 
   5   4  13        0.86        0.38      2.10 o 
   6   4  13       18.02       15.18      2.89 o 
   7   4  13       11.44       11.93      2.54 o 
   8   4  13        1.00        2.58      1.55 o 
   9   4  13       27.44       33.12      2.64 o 
 -10   5  13      105.61      125.68      4.86 o 
  -9   5  13       69.83       75.51      4.16 o 
  -8   5  13        8.35        8.22      2.08 o 
  -7   5  13        8.32        8.88      2.32 o 
  -6   5  13      145.32      153.02      6.87 o 
  -5   5  13        9.52        5.85      2.48 o 
  -4   5  13       14.38        9.08      2.83 o 
  -3   5  13       11.67       13.64      2.78 o 
  -2   5  13      135.02      136.75      6.64 o 
  -1   5  13       15.90       13.37      2.91 o 
   0   5  13      542.88      591.19     16.68 o 
   1   5  13       13.21       14.68      3.00 o 
   2   5  13        2.36        4.58      2.42 o 
   3   5  13       38.09       44.58      3.73 o 
   4   5  13       63.74       64.08      4.61 o 
   5   5  13        0.10        0.00      2.77 o 
   6   5  13        2.44        1.79      1.93 o 
   7   5  13       19.97       15.05      2.10 o 
   8   5  13       34.01       30.33      2.42 o 
  -9   6  13        1.65       -1.27      1.88 o 
  -8   6  13       16.67       12.45      2.27 o 
  -7   6  13        2.79        1.12      1.90 o 
  -6   6  13      101.29      106.71      5.30 o 
  -5   6  13       84.76       98.91      5.13 o 
  -4   6  13      284.76      319.69      9.64 o 
  -3   6  13      192.59      199.69      7.64 o 
  -2   6  13        8.34       11.02      2.79 o 
  -1   6  13        0.76        0.00      2.37 o 
   0   6  13        8.34       11.36      2.43 o 
   1   6  13      165.11      177.54      7.04 o 
   2   6  13      203.46      199.96      7.46 o 
   3   6  13       50.83       48.95      3.98 o 
   4   6  13        2.78        4.30      1.83 o 
   5   6  13        0.04        1.03      1.86 o 
   6   6  13        1.05        0.83      2.02 o 
  -7   7  13       42.50       38.17      2.56 o 
  -6   7  13       14.12       16.57      2.26 o 
  -5   7  13        0.65        1.75      1.40 o 
  -4   7  13       29.99       29.24      2.95 o 
  -3   7  13      158.95      183.45      6.53 o 
  -2   7  13       45.43       49.00      3.46 o 
  -1   7  13        0.02       -1.07      2.39 o 
   0   7  13       40.90       45.73      3.63 o 
   1   7  13       12.13        7.48      2.27 o 
   2   7  13       13.49       12.21      2.27 o 
   3   7  13        4.23        1.77      2.05 o 
   4   7  13       19.22       15.89      2.18 o 
 -13   0  14       92.58       86.78      3.88 o 
 -12   0  14        2.86        3.77      1.49 o 
 -11   0  14      178.51      173.52      6.90 o 
 -10   0  14      745.16      756.87     18.70 o 
  -9   0  14      125.85      117.24      6.28 o 
  -8   0  14      212.53      184.36      7.45 o 
  -7   0  14      264.15      232.76      8.21 o 
  -6   0  14        7.21        7.28      2.09 o 
  -5   0  14      389.27      375.92     10.10 o 
  -4   0  14        2.33       -0.92      2.18 o 
  -3   0  14      261.27      245.51      7.78 o 
  -2   0  14      931.46      896.59     19.13 o 
  -1   0  14       19.31       27.83      3.04 o 
   0   0  14        5.48        2.53      1.86 o 
   1   0  14        1.05        6.30      2.25 o 
   2   0  14      197.56      208.94      7.42 o 
   3   0  14       14.96       13.05      2.41 o 
   4   0  14      104.95       78.21      5.07 o 
   5   0  14       70.24       49.29      4.31 o 
   6   0  14      133.81      117.63      5.89 o 
   7   0  14      438.62      457.93     14.19 o 
   8   0  14        8.07        9.96      2.37 o 
   9   0  14       52.19       56.41      3.78 o 
  10   0  14       59.68       88.99      4.18 o 
 -13   1  14        4.22        3.84      1.55 o 
 -12   1  14       76.04       74.98      4.29 o 
 -11   1  14       30.02       28.15      2.89 o 
 -10   1  14      241.17      213.95      7.95 o 
  -9   1  14        4.04        0.77      2.39 o 
  -8   1  14      194.89      181.08      7.40 o 
  -7   1  14       96.38       75.89      5.15 o 
  -6   1  14        6.70       11.19      2.01 o 
  -5   1  14       62.70       55.29      3.81 o 
  -4   1  14       48.21       45.71      3.76 o 
  -3   1  14        0.46       -0.60      1.91 o 
  -2   1  14      151.25      147.49      6.02 o 
  -1   1  14      802.59      774.74     17.68 o 
   0   1  14      224.05      214.19      7.30 o 
   1   1  14       14.23       10.40      2.53 o 
   2   1  14       37.76       33.54      3.22 o 
   3   1  14        7.50        5.77      2.12 o 
   4   1  14       23.07       16.58      3.02 o 
   5   1  14      143.36      121.41      6.08 o 
   6   1  14      151.95      142.96      6.52 o 
   7   1  14       89.05       95.93      5.55 o 
   8   1  14      110.21      102.72      5.35 o 
   9   1  14        1.20       -1.02      2.00 o 
  10   1  14       53.56       68.25      3.48 o 
 -12   2  14       28.76       30.86      2.91 o 
 -11   2  14       23.53       21.20      2.60 o 
 -10   2  14       26.85       25.79      3.61 o 
  -9   2  14       47.21       47.46      3.87 o 
  -8   2  14       33.21       40.21      3.91 o 
  -7   2  14      130.98      112.96      5.74 o 
  -6   2  14       25.42       24.09      3.21 o 
  -5   2  14       45.78       45.33      3.89 o 
  -4   2  14        5.83       10.46      2.45 o 
  -3   2  14       21.17       25.06      2.77 o 
  -2   2  14      114.45      116.28      5.53 o 
  -1   2  14      206.14      210.63      7.43 o 
   0   2  14       12.91       15.05      2.24 o 
   1   2  14       27.90       27.23      3.11 o 
   2   2  14        0.74       -0.34      2.33 o 
   3   2  14       24.61       17.64      3.04 o 
   4   2  14       87.39       88.16      5.41 o 
   5   2  14        3.91        5.47      2.51 o 
   6   2  14        2.66       -1.79      2.79 o 
   7   2  14       57.44       59.04      4.28 o 
   8   2  14       13.68       14.84      2.70 o 
   9   2  14       28.71       38.54      3.00 o 
 -12   3  14        1.87        1.77      1.90 o 
 -11   3  14       10.06       10.49      2.04 o 
 -10   3  14       96.80       93.97      4.95 o 
  -9   3  14       94.61       94.30      5.48 o 
  -8   3  14        0.03       -2.52      2.52 o 
  -7   3  14      228.06      193.30      7.63 o 
  -6   3  14      157.42      151.40      6.71 o 
  -5   3  14      192.03      160.21      6.93 o 
  -4   3  14       33.50       34.41      3.56 o 
  -3   3  14       29.12       24.74      3.40 o 
  -2   3  14       36.95       38.65      3.76 o 
  -1   3  14       41.90       45.16      3.93 o 
   0   3  14       83.90       75.28      4.94 o 
   1   3  14       62.20       57.06      4.26 o 
   2   3  14        4.01        1.51      2.21 o 
   3   3  14        4.64        5.65      2.41 o 
   4   3  14       91.76       80.91      5.38 o 
   5   3  14      406.81      379.11     10.93 o 
   6   3  14       23.71       21.44      3.12 o 
   7   3  14        1.21        0.00      2.49 o 
   8   3  14        0.11        0.28      1.81 o 
   9   3  14        0.91        0.63      1.89 o 
 -11   4  14       39.74       47.45      3.04 o 
 -10   4  14        1.76       -0.26      1.79 o 
  -9   4  14       17.14       16.18      2.51 o 
  -8   4  14        5.91        5.67      2.00 o 
  -7   4  14      191.15      179.64      7.42 o 
  -6   4  14       19.57       19.28      3.66 o 
  -5   4  14      169.67      158.28      7.04 o 
  -4   4  14       40.72       38.28      3.96 o 
  -3   4  14     1633.23     1696.74     31.13 o 
  -2   4  14      285.68      282.17      9.42 o 
  -1   4  14       59.33       52.71      4.46 o 
   0   4  14      184.69      186.91      7.57 o 
   1   4  14        1.04       -1.83      2.99 o 
   2   4  14       82.14       84.32      5.20 o 
   3   4  14       54.37       53.09      4.19 o 
   4   4  14        0.02        0.00      2.13 o 
   5   4  14       91.95       82.05      5.08 o 
   6   4  14        1.29        2.43      1.41 o 
   7   4  14       12.32       11.83      2.04 o 
   8   4  14       28.68       34.27      2.68 o 
 -10   5  14        1.46        3.98      1.59 o 
  -9   5  14        9.64        7.74      2.37 o 
  -8   5  14       40.41       43.58      3.40 o 
  -7   5  14       63.00       61.77      4.07 o 
  -6   5  14       25.42       13.38      2.79 o 
  -5   5  14      306.86      285.54      9.16 o 
  -4   5  14       53.14       60.07      4.37 o 
  -3   5  14      521.41      558.20     16.17 o 
  -2   5  14        0.72       -2.18      2.67 o 
  -1   5  14        1.34       -1.45      2.72 o 
   0   5  14      371.27      378.54     11.01 o 
   1   5  14      124.17      124.46      6.32 o 
   2   5  14       27.57       28.87      3.42 o 
   3   5  14       38.60       40.72      3.84 o 
   4   5  14       39.11       34.75      3.58 o 
   5   5  14        4.41        4.76      2.08 o 
   6   5  14        0.53       -0.16      1.72 o 
   7   5  14        0.77        2.62      1.48 o 
  -8   6  14       28.16       27.58      2.79 o 
  -7   6  14        0.07       -0.72      1.51 o 
  -6   6  14       20.85       14.21      2.65 o 
  -5   6  14       20.15       19.81      2.77 o 
  -4   6  14        0.12        1.32      2.51 o 
  -3   6  14        1.32        0.34      2.53 o 
  -2   6  14       32.88       45.59      3.78 o 
  -1   6  14       10.37        9.72      2.72 o 
   0   6  14       26.21       35.91      3.39 o 
   1   6  14        2.57       -0.62      2.48 o 
   2   6  14       36.90       40.04      3.51 o 
   3   6  14        8.81        5.85      2.03 o 
   4   6  14        1.79       -0.49      2.19 o 
   5   6  14        3.58        5.04      1.73 o 
  -6   7  14      216.50      221.58      6.00 o 
  -5   7  14       63.89       58.06      3.40 o 
  -4   7  14       35.21       34.52      2.79 o 
  -3   7  14        0.00       -1.16      2.21 o 
  -2   7  14        1.21        1.79      2.09 o 
  -1   7  14       17.92       22.48      2.51 o 
   0   7  14       62.28       57.62      3.71 o 
   1   7  14       20.09       25.13      2.56 o 
   2   7  14       29.40       35.17      2.74 o 
   3   7  14       43.24       41.40      2.84 o 
 -12   1  15       13.00       16.38      2.06 o 
 -11   1  15      134.20      127.17      5.60 o 
 -10   1  15       24.45       21.60      3.05 o 
  -9   1  15      127.10      134.15      6.28 o 
  -8   1  15        8.39       15.41      2.88 o 
  -7   1  15      214.80      167.65      7.12 o 
  -6   1  15      255.08      234.82      8.27 o 
  -5   1  15      206.09      198.65      7.48 o 
  -4   1  15       51.52       61.43      4.30 o 
  -3   1  15       70.34       65.34      4.62 o 
  -2   1  15      778.96      736.44     17.83 o 
  -1   1  15        8.85        9.20      2.56 o 
   0   1  15      366.73      353.00     10.05 o 
   1   1  15      558.84      572.24     15.81 o 
   2   1  15        4.39        1.86      2.85 o 
   3   1  15       41.17       29.05      3.26 o 
   4   1  15      116.91       82.93      5.22 o 
   5   1  15      243.19      199.70      8.08 o 
   6   1  15      415.91      361.69     10.75 o 
   7   1  15        0.11       -0.33      1.92 o 
   8   1  15       23.55       19.74      2.77 o 
   9   1  15        7.08        6.31      1.76 o 
 -12   2  15       25.56       34.74      2.72 o 
 -11   2  15        0.04        2.79      1.79 o 
 -10   2  15        0.01       -1.27      2.24 o 
  -9   2  15        4.24        1.84      2.96 o 
  -8   2  15      105.07       99.98      5.47 o 
  -7   2  15       94.74       96.40      5.42 o 
  -6   2  15       85.12       78.19      4.95 o 
  -5   2  15       47.82       40.44      4.01 o 
  -4   2  15       36.32       41.13      3.72 o 
  -3   2  15       97.03      113.35      5.65 o 
  -2   2  15     3070.42     3089.33     46.00 o 
  -1   2  15     2627.25     2697.19     41.75 o 
   0   2  15      191.17      176.40      7.23 o 
   1   2  15      256.14      264.33      8.68 o 
   2   2  15        6.94        5.60      2.39 o 
   3   2  15      148.43      157.26      6.85 o 
   4   2  15      288.17      276.03      9.16 o 
   5   2  15        1.07       -1.08      2.72 o 
   6   2  15        5.71        4.99      2.39 o 
   7   2  15       25.79       25.71      3.16 o 
   8   2  15        8.59        7.46      2.08 o 
   9   2  15        6.99        6.90      1.83 o 
 -12   3  15       11.38       12.50      1.86 o 
 -11   3  15        0.00        0.72      1.61 o 
 -10   3  15        6.43        8.78      2.09 o 
  -9   3  15       41.15       33.00      3.65 o 
  -8   3  15       43.33       39.25      3.61 o 
  -7   3  15      102.41       87.88      5.03 o 
  -6   3  15       61.39       61.27      4.68 o 
  -5   3  15       32.59       24.03      3.36 o 
  -4   3  15      312.73      342.94     10.29 o 
  -3   3  15      135.74      143.59      6.68 o 
  -2   3  15      203.35      223.30      8.17 o 
  -1   3  15      566.46      578.52     16.19 o 
   0   3  15        8.91        5.12      2.83 o 
   1   3  15       13.96       17.16      2.71 o 
   2   3  15       19.07       13.87      3.00 o 
   3   3  15       92.01      107.04      5.59 o 
   4   3  15        3.97        6.47      2.12 o 
   5   3  15       19.48       13.05      2.44 o 
   6   3  15        6.75        7.89      1.86 o 
   7   3  15        0.55        1.20      2.29 o 
   8   3  15       48.71       49.54      3.37 o 
 -11   4  15        0.90        1.33      1.47 o 
 -10   4  15        9.55       11.64      1.96 o 
  -9   4  15       20.02       15.94      2.86 o 
  -8   4  15       51.10       58.61      4.30 o 
  -7   4  15       45.14       38.77      3.71 o 
  -6   4  15       63.17       51.10      4.26 o 
  -5   4  15        6.12        4.33      2.48 o 
  -4   4  15        3.60        3.11      3.35 o 
  -3   4  15      150.76      149.24      6.98 o 
  -2   4  15       20.49       23.06      3.26 o 
  -1   4  15        0.13        1.31      2.56 o 
   0   4  15        0.16       -1.47      2.60 o 
   1   4  15       78.90       81.45      5.09 o 
   2   4  15      191.58      180.36      7.45 o 
   3   4  15       32.74       37.39      3.78 o 
   4   4  15      110.37      111.63      5.66 o 
   5   4  15       58.29       54.28      3.94 o 
   6   4  15      100.56      101.45      5.05 o 
   7   4  15        0.92        0.98      2.05 o 
 -10   5  15       19.53       20.86      2.07 o 
  -9   5  15        9.31        7.16      1.97 o 
  -8   5  15       10.74       10.92      2.49 o 
  -7   5  15       20.64       19.60      2.70 o 
  -6   5  15       98.30       93.20      5.26 o 
  -5   5  15      203.20      189.51      7.62 o 
  -4   5  15      162.99      160.56      6.74 o 
  -3   5  15       27.97       26.53      3.77 o 
  -2   5  15      130.94      112.47      6.02 o 
  -1   5  15       19.36       28.05      3.43 o 
   0   5  15       27.63       26.11      3.51 o 
   1   5  15        9.19        8.67      2.42 o 
   2   5  15        0.18        2.87      1.55 o 
   3   5  15      132.88      132.40      6.11 o 
   4   5  15       33.80       26.12      2.99 o 
   5   5  15       81.17       80.61      4.52 o 
   6   5  15       38.03       33.26      2.83 o 
  -8   6  15       23.29       24.21      2.24 o 
  -7   6  15       10.46       11.71      1.86 o 
  -6   6  15      145.35      126.01      5.33 o 
  -5   6  15       39.03       36.30      3.15 o 
  -4   6  15      283.61      281.90      8.37 o 
  -3   6  15      403.60      412.53     12.55 o 
  -2   6  15      405.86      426.17     13.07 o 
  -1   6  15      196.39      226.09      7.61 o 
   0   6  15       29.66       35.52      3.37 o 
   1   6  15       66.95       68.34      4.24 o 
   2   6  15        2.10       -0.53      2.02 o 
   3   6  15        8.77       10.80      2.15 o 
   4   6  15        4.76       11.09      1.72 o 
   5   6  15       18.83       17.57      2.05 o 
  -5   7  15       51.22       52.34      3.02 o 
  -4   7  15       11.36       17.26      2.12 o 
  -3   7  15      156.96      169.12      5.66 o 
  -2   7  15       62.41       62.36      3.45 o 
  -1   7  15        7.75        4.85      1.92 o 
   0   7  15       62.44       60.21      3.48 o 
   1   7  15       13.89       15.98      1.91 o 
 -12   0  16      305.21      292.33      7.74 o 
 -11   0  16      451.59      442.50     12.38 o 
 -10   0  16      101.03      107.79      5.58 o 
  -9   0  16      225.63      182.01      7.29 o 
  -8   0  16      738.66      634.17     17.38 o 
  -7   0  16      505.17      422.60     11.54 o 
  -6   0  16        0.72       -0.37      2.50 o 
  -5   0  16      290.54      280.14      9.13 o 
  -4   0  16      250.84      246.25      8.48 o 
  -3   0  16      537.00      476.87     14.44 o 
  -2   0  16     2701.69     2644.75     41.30 o 
  -1   0  16     3879.56     3801.18     53.82 o 
   0   0  16     3731.65     3606.40     51.93 o 
   1   0  16       31.96       42.61      3.80 o 
   2   0  16       24.31       24.80      3.20 o 
   3   0  16      250.02      228.76      8.59 o 
   4   0  16       42.70       35.23      3.89 o 
   5   0  16        1.51       -2.53      2.91 o 
   6   0  16      153.90      159.15      6.97 o 
   7   0  16        6.77        6.44      2.42 o 
   8   0  16       16.93       19.18      2.60 o 
   9   0  16        0.31        1.61      1.87 o 
 -12   1  16        4.00        5.55      1.65 o 
 -11   1  16       10.48       11.54      2.04 o 
 -10   1  16       40.32       40.74      3.82 o 
  -9   1  16       62.66       60.96      4.29 o 
  -8   1  16       12.92       11.19      2.60 o 
  -7   1  16      107.74       79.73      5.38 o 
  -6   1  16        0.35        0.00      2.84 o 
  -5   1  16       83.55       79.92      4.95 o 
  -4   1  16        4.34        2.99      2.59 o 
  -3   1  16        1.51       -0.35      2.80 o 
  -2   1  16      215.94      215.36      7.91 o 
  -1   1  16      144.85      130.56      6.40 o 
   0   1  16      290.74      294.00      9.28 o 
   1   1  16      237.98      214.38      8.02 o 
   2   1  16      159.12      185.90      7.60 o 
   3   1  16        4.10        3.99      2.39 o 
   4   1  16        1.45       -2.21      2.99 o 
   5   1  16      235.72      206.32      8.16 o 
   6   1  16        1.45        1.11      2.31 o 
   7   1  16       47.82       55.03      4.07 o 
   8   1  16      147.06      150.17      5.80 o 
   9   1  16        2.96        2.95      1.50 o 
 -12   2  16        0.06        1.28      1.62 o 
 -11   2  16        2.65        0.75      2.09 o 
 -10   2  16        3.69        2.47      1.89 o 
  -9   2  16        1.67        0.70      2.63 o 
  -8   2  16        1.06       -1.42      2.36 o 
  -7   2  16        0.71        2.80      1.85 o 
  -6   2  16        0.20       -2.21      2.39 o 
  -5   2  16        5.63        7.67      2.35 o 
  -4   2  16       83.99       77.35      5.00 o 
  -3   2  16      398.21      386.51     11.01 o 
  -2   2  16      135.21      124.26      6.21 o 
  -1   2  16      169.05      184.49      7.45 o 
   0   2  16        3.07        4.62      2.52 o 
   1   2  16       13.51       11.51      2.96 o 
   2   2  16      186.16      204.01      7.95 o 
   3   2  16       31.91       25.60      3.93 o 
   4   2  16       77.08       94.28      5.31 o 
   5   2  16       53.13       66.56      4.66 o 
   6   2  16      150.61      171.41      6.95 o 
   7   2  16        1.69        1.21      2.43 o 
   8   2  16        5.34        6.55      1.74 o 
 -11   3  16        9.80        9.68      1.93 o 
 -10   3  16        1.04        4.17      1.53 o 
  -9   3  16       10.22        9.64      2.49 o 
  -8   3  16        0.33       -0.34      2.30 o 
  -7   3  16       32.37       34.45      3.55 o 
  -6   3  16       52.93       48.57      4.28 o 
  -5   3  16       15.12       14.66      2.86 o 
  -4   3  16        2.70        0.78      3.07 o 
  -3   3  16       55.08       56.92      4.70 o 
  -2   3  16       87.87       80.84      5.36 o 
  -1   3  16     1472.97     1563.57     29.86 o 
   0   3  16      365.13      373.65     10.98 o 
   1   3  16       59.41       72.53      4.99 o 
   2   3  16       94.38       89.29      5.64 o 
   3   3  16       34.62       33.56      3.78 o 
   4   3  16      551.02      512.38     15.29 o 
   5   3  16      359.70      332.10      9.83 o 
   6   3  16       20.53       31.68      3.30 o 
   7   3  16      105.13      101.25      4.71 o 
   8   3  16        3.23       -1.93      1.93 o 
 -10   4  16       16.07       18.64      1.89 o 
  -9   4  16      202.27      197.94      6.66 o 
  -8   4  16      320.55      310.91      9.03 o 
  -7   4  16        0.20        1.69      2.84 o 
  -6   4  16        2.20        1.79      2.74 o 
  -5   4  16       44.82       32.76      3.56 o 
  -4   4  16       12.27        8.93      2.49 o 
  -3   4  16       61.88       66.05      4.73 o 
  -2   4  16      191.09      182.69      7.56 o 
  -1   4  16     1979.10     2116.67     36.32 o 
   0   4  16      584.07      596.35     16.97 o 
   1   4  16        9.06        2.72      3.58 o 
   2   4  16       34.13       30.88      3.67 o 
   3   4  16      140.50      147.81      6.48 o 
   4   4  16       90.05       97.22      5.24 o 
   5   4  16        2.33        0.94      2.60 o 
   6   4  16        0.35       -1.18      2.02 o 
   7   4  16        2.61        2.69      1.33 o 
  -9   5  16       25.79       25.94      2.47 o 
  -8   5  16       26.19       29.20      2.70 o 
  -7   5  16        5.37        7.59      2.35 o 
  -6   5  16      125.27      113.18      5.49 o 
  -5   5  16      208.35      179.27      7.05 o 
  -4   5  16        0.15        2.07      2.39 o 
  -3   5  16        0.03        1.78      2.44 o 
  -2   5  16       83.44       91.43      5.46 o 
  -1   5  16        5.50        6.97      2.42 o 
   0   5  16      146.31      158.14      6.71 o 
   1   5  16       11.18       11.18      2.49 o 
   2   5  16        1.83        3.13      2.07 o 
   3   5  16      127.32      140.97      5.96 o 
   4   5  16        0.72        0.28      1.71 o 
   5   5  16        0.97        1.59      1.59 o 
   6   5  16        9.79       10.93      2.02 o 
  -7   6  16       41.13       32.93      2.54 o 
  -6   6  16       12.10       15.25      2.16 o 
  -5   6  16        0.25        1.66      1.51 o 
  -4   6  16      165.53      157.29      6.09 o 
  -3   6  16      248.53      283.92      8.27 o 
  -2   6  16       48.45       55.77      4.12 o 
  -1   6  16       44.47       59.15      3.68 o 
   0   6  16       11.34       14.21      2.48 o 
   1   6  16      107.41      110.85      5.02 o 
   2   6  16        0.22        1.00      1.53 o 
   3   6  16        0.02        0.44      1.75 o 
   4   6  16       85.77      100.12      4.20 o 
  -3   7  16        1.78        2.31      1.42 o 
  -2   7  16        1.42        1.08      1.71 o 
  -1   7  16       13.89       12.74      1.93 o 
 -12   1  17      198.11      197.33      5.66 o 
 -11   1  17        0.55        1.95      1.49 o 
 -10   1  17      134.50      127.09      5.58 o 
  -9   1  17       15.16       13.13      2.62 o 
  -8   1  17        2.14        2.21      2.04 o 
  -7   1  17        3.65        3.04      3.14 o 
  -6   1  17        2.72        3.33      1.90 o 
  -5   1  17       31.37       29.82      3.30 o 
  -4   1  17       62.92       53.56      4.48 o 
  -3   1  17      174.21      160.21      7.03 o 
  -2   1  17      319.18      304.35      9.65 o 
  -1   1  17      607.25      580.06     16.54 o 
   0   1  17      169.39      175.37      7.34 o 
   1   1  17      260.16      252.99      8.97 o 
   2   1  17      110.10      107.47      6.04 o 
   3   1  17      279.09      275.36      9.46 o 
   4   1  17       13.11        2.37      3.74 o 
   5   1  17      224.75      228.74      8.19 o 
   6   1  17        0.99        5.47      1.93 o 
   7   1  17       28.25       28.98      2.88 o 
   8   1  17        0.24        0.87      2.18 o 
 -11   2  17        8.50        8.20      1.50 o 
 -10   2  17        9.08       10.08      2.15 o 
  -9   2  17        1.95        2.84      2.08 o 
  -8   2  17      597.24      514.23     14.97 o 
  -7   2  17      433.24      392.57     10.95 o 
  -6   2  17      420.49      375.02     10.93 o 
  -5   2  17       45.74       38.69      3.76 o 
  -4   2  17        1.63        1.95      2.84 o 
  -3   2  17      884.14      880.33     20.89 o 
  -2   2  17      245.25      269.77      9.04 o 
  -1   2  17      769.08      801.64     19.97 o 
   0   2  17     1228.02     1262.06     26.05 o 
   1   2  17      545.33      564.37     16.36 o 
   2   2  17      111.10      109.45      6.30 o 
   3   2  17        3.36       -1.81      2.53 o 
   4   2  17      295.48      292.13      9.49 o 
   5   2  17      615.89      620.24     16.69 o 
   6   2  17      137.96      132.39      5.73 o 
   7   2  17       75.94       87.93      4.48 o 
   8   2  17        1.13        4.07      1.37 o 
 -11   3  17        0.85       -0.17      1.45 o 
 -10   3  17       38.84       37.23      3.03 o 
  -9   3  17       22.42       21.32      2.77 o 
  -8   3  17       11.09        8.34      2.11 o 
  -7   3  17      293.08      261.08      8.60 o 
  -6   3  17       17.96       16.74      2.59 o 
  -5   3  17       97.63       99.25      5.37 o 
  -4   3  17        2.79        0.00      2.38 o 
  -3   3  17        0.85       -1.48      2.76 o 
  -2   3  17        1.07        4.22      2.01 o 
  -1   3  17      138.20      128.70      6.54 o 
   0   3  17       38.27       46.35      4.03 o 
   1   3  17        5.96        7.67      2.32 o 
   2   3  17      175.91      184.73      7.56 o 
   3   3  17        3.23        6.34      2.26 o 
   4   3  17       29.67       33.70      3.21 o 
   5   3  17        8.70       16.99      2.47 o 
   6   3  17       34.30       44.34      3.56 o 
   7   3  17       23.73       32.71      2.78 o 
 -10   4  17        1.30        1.56      1.48 o 
  -9   4  17       28.97       28.16      2.81 o 
  -8   4  17        0.04       -2.28      2.28 o 
  -7   4  17        7.99        4.80      1.83 o 
  -6   4  17       50.87       52.11      3.95 o 
  -5   4  17       36.09       28.41      3.35 o 
  -4   4  17      156.20      145.32      6.66 o 
  -3   4  17      482.20      507.60     15.18 o 
  -2   4  17      718.91      753.07     19.08 o 
  -1   4  17        1.61        3.30      2.34 o 
   0   4  17      279.04      310.37      9.74 o 
   1   4  17       33.53       36.60      3.55 o 
   2   4  17       34.78       30.39      3.75 o 
   3   4  17      149.09      152.04      6.55 o 
   4   4  17       76.41       80.15      4.57 o 
   5   4  17        2.47        6.95      2.07 o 
   6   4  17        0.24        3.48      1.38 o 
  -8   5  17        0.36        3.47      1.14 o 
  -7   5  17        0.19        0.00      1.53 o 
  -6   5  17       16.13       14.74      2.28 o 
  -5   5  17       77.51       75.15      4.36 o 
  -4   5  17       10.72        9.34      2.35 o 
  -3   5  17      191.60      209.29      7.50 o 
  -2   5  17      119.75      123.89      6.09 o 
  -1   5  17      213.55      229.53      8.05 o 
   0   5  17       82.32       87.40      4.83 o 
   1   5  17       61.07       64.43      4.21 o 
   2   5  17       18.90       19.70      2.72 o 
   3   5  17        7.14        6.96      2.07 o 
   4   5  17       73.19       85.66      4.17 o 
   5   5  17       84.98       84.98      3.71 o 
  -6   6  17        0.04        1.48      1.21 o 
  -5   6  17       42.32       37.24      2.91 o 
  -4   6  17      143.95      155.92      5.67 o 
  -3   6  17       47.79       38.81      3.06 o 
  -2   6  17        0.44       -0.95      2.28 o 
  -1   6  17      109.79      101.49      4.97 o 
   0   6  17       56.41       54.42      3.78 o 
   1   6  17       12.72       13.90      2.40 o 
   2   6  17        0.50       -1.13      1.60 o 
 -11   0  18      151.11      137.35      5.37 o 
 -10   0  18      206.99      202.99      7.10 o 
  -9   0  18       97.70      101.22      5.25 o 
  -8   0  18       91.84       72.81      4.60 o 
  -7   0  18      256.60      194.58      7.65 o 
  -6   0  18      210.23      163.06      7.26 o 
  -5   0  18      437.45      365.24     10.87 o 
  -4   0  18      332.04      280.95      9.30 o 
  -3   0  18      297.11      270.59      9.17 o 
  -2   0  18      677.46      624.24     17.36 o 
  -1   0  18       93.96       92.62      5.48 o 
   0   0  18      744.91      749.36     19.20 o 
   1   0  18      842.32      811.09     20.19 o 
   2   0  18      478.87      514.01     15.76 o 
   3   0  18       16.65       15.55      3.22 o 
   4   0  18      127.52      111.52      6.10 o 
   5   0  18      157.33      145.35      6.45 o 
   6   0  18        1.10        0.62      2.31 o 
   7   0  18       14.38       10.21      2.26 o 
 -11   1  18        8.72        8.67      1.92 o 
 -10   1  18        3.09        4.32      1.53 o 
  -9   1  18        3.20        1.60      2.04 o 
  -8   1  18       48.82       36.65      3.60 o 
  -7   1  18       32.95       25.07      3.31 o 
  -6   1  18      131.71      132.77      6.29 o 
  -5   1  18      274.25      259.13      9.01 o 
  -4   1  18       48.03       42.42      4.01 o 
  -3   1  18        8.34        0.40      3.07 o 
  -2   1  18       43.06       41.11      4.20 o 
  -1   1  18      391.27      384.82     11.28 o 
   0   1  18       39.11       35.47      3.84 o 
   1   1  18        9.12        5.09      2.64 o 
   2   1  18      120.53      116.68      6.10 o 
   3   1  18      182.06      184.04      7.65 o 
   4   1  18       24.35       21.78      3.16 o 
   5   1  18       30.25       32.78      3.26 o 
   6   1  18       23.96       22.64      2.78 o 
   7   1  18       69.56       79.31      4.01 o 
 -11   2  18       18.40       18.76      2.06 o 
 -10   2  18        1.01       -2.11      2.11 o 
  -9   2  18       32.58       23.28      2.91 o 
  -8   2  18      109.31      101.32      5.09 o 
  -7   2  18       44.72       44.39      4.02 o 
  -6   2  18        1.30       -1.78      2.65 o 
  -5   2  18        7.16        8.38      2.11 o 
  -4   2  18       15.65       10.34      3.08 o 
  -3   2  18      224.62      230.26      8.50 o 
  -2   2  18       50.58       45.06      4.13 o 
  -1   2  18       92.90       95.01      5.80 o 
   0   2  18       12.66       21.23      3.41 o 
   1   2  18        5.02        3.44      2.07 o 
   2   2  18       46.42       47.08      3.98 o 
   3   2  18        7.37       10.64      2.71 o 
   4   2  18      116.04      120.29      5.86 o 
   5   2  18       12.11       11.78      2.39 o 
   6   2  18        6.11       10.99      2.11 o 
   7   2  18       41.79       47.09      3.14 o 
 -10   3  18        1.21        0.41      1.96 o 
  -9   3  18       10.10       10.57      2.13 o 
  -8   3  18        0.64        3.40      1.61 o 
  -7   3  18       17.65       14.25      2.33 o 
  -6   3  18        3.83        2.09      2.71 o 
  -5   3  18        1.83        0.37      2.56 o 
  -4   3  18       21.47       24.55      2.98 o 
  -3   3  18        1.20       -3.27      3.27 o 
  -2   3  18      451.80      472.58     14.74 o 
  -1   3  18      771.03      793.02     19.60 o 
   0   3  18      112.53      125.39      6.32 o 
   1   3  18       55.44       62.93      4.68 o 
   2   3  18       42.72       56.22      4.19 o 
   3   3  18       39.31       40.93      3.58 o 
   4   3  18       65.50       76.80      4.64 o 
   5   3  18       59.66       68.72      4.05 o 
   6   3  18        3.36        4.28      1.90 o 
  -9   4  18        0.18        1.60      1.65 o 
  -8   4  18        0.03       -2.11      2.11 o 
  -7   4  18      154.18      148.39      5.85 o 
  -6   4  18      113.86      102.14      5.05 o 
  -5   4  18        9.78        8.97      2.39 o 
  -4   4  18       17.16       13.05      2.48 o 
  -3   4  18      278.05      266.12      8.75 o 
  -2   4  18      323.70      339.14     10.03 o 
  -1   4  18        1.30       -2.34      2.69 o 
   0   4  18        6.99        4.02      2.31 o 
   1   4  18       60.73       67.51      4.35 o 
   2   4  18       60.67       65.56      4.34 o 
   3   4  18        4.26        6.48      1.94 o 
   4   4  18       48.08       47.90      3.58 o 
   5   4  18       85.33       90.27      4.18 o 
  -7   5  18        3.55       -0.40      2.00 o 
  -6   5  18      120.66      115.97      4.82 o 
  -5   5  18       87.05       70.29      4.12 o 
  -4   5  18       22.71       24.86      2.62 o 
  -3   5  18      113.75      109.25      5.23 o 
  -2   5  18       16.88       21.03      2.93 o 
  -1   5  18      106.73      107.61      5.21 o 
   0   5  18       60.40       62.74      4.05 o 
   1   5  18       14.29       16.44      2.41 o 
   2   5  18       49.48       53.43      3.73 o 
   3   5  18        0.95        0.23      2.25 o 
   4   5  18        0.40        2.64      1.29 o 
  -5   6  18       57.60       50.98      2.89 o 
  -4   6  18       12.09        9.93      1.82 o 
  -3   6  18        5.29        5.86      1.84 o 
  -2   6  18       89.41       89.38      4.11 o 
  -1   6  18        0.24        3.07      1.40 o 
   0   6  18        3.37        2.81      1.59 o 
   1   6  18        0.94        2.93      1.30 o 
 -11   1  19       27.32       23.17      2.09 o 
 -10   1  19        5.15        8.54      1.91 o 
  -9   1  19       14.51       15.45      2.54 o 
  -8   1  19       56.49       49.29      3.73 o 
  -7   1  19       39.35       34.08      3.30 o 
  -6   1  19      190.82      183.57      7.39 o 
  -5   1  19        0.02        0.75      2.31 o 
  -4   1  19        0.00        3.58      1.81 o 
  -3   1  19      106.27       98.02      5.44 o 
  -2   1  19        8.33        3.14      2.56 o 
  -1   1  19       27.04       17.88      3.49 o 
   0   1  19       43.31       43.16      4.21 o 
   1   1  19       73.33       75.73      4.99 o 
   2   1  19        7.31        4.34      2.72 o 
   3   1  19       12.68       19.32      2.76 o 
   4   1  19       72.88       83.95      4.82 o 
   5   1  19        4.94        3.44      2.10 o 
   6   1  19       27.05       30.09      2.56 o 
 -10   2  19        1.17       -1.20      1.70 o 
  -9   2  19       20.21       24.88      2.58 o 
  -8   2  19       18.55       19.15      2.56 o 
  -7   2  19        4.85        1.32      1.79 o 
  -6   2  19       69.64       55.04      4.05 o 
  -5   2  19       11.93        8.99      2.24 o 
  -4   2  19        5.02        0.37      2.78 o 
  -3   2  19      163.76      147.81      6.59 o 
  -2   2  19      358.56      386.21     10.86 o 
  -1   2  19     1285.32     1332.71     26.78 o 
   0   2  19        8.85        9.27      2.36 o 
   1   2  19      117.64      112.55      5.94 o 
   2   2  19       91.26       98.27      5.50 o 
   3   2  19      151.70      155.69      6.80 o 
   4   2  19      102.50      106.12      5.19 o 
   5   2  19        1.97        5.57      1.93 o 
   6   2  19        1.21        1.54      1.72 o 
  -9   3  19       25.85       23.59      2.32 o 
  -8   3  19       11.93       12.72      2.45 o 
  -7   3  19        4.53        3.97      1.84 o 
  -6   3  19        2.75        4.28      2.18 o 
  -5   3  19        2.35        2.04      2.21 o 
  -4   3  19       59.97       55.14      4.20 o 
  -3   3  19        0.09       -1.71      2.40 o 
  -2   3  19        3.33        3.42      1.83 o 
  -1   3  19      193.13      203.28      7.62 o 
   0   3  19        0.31        2.43      2.20 o 
   1   3  19        3.22        1.07      3.20 o 
   2   3  19       51.22       56.55      3.95 o 
   3   3  19       87.18       95.28      5.09 o 
   4   3  19        4.32        0.56      2.79 o 
   5   3  19       31.72       44.95      3.31 o 
  -8   4  19       35.89       29.62      2.65 o 
  -7   4  19        0.18        1.95      1.54 o 
  -6   4  19       45.75       40.75      3.15 o 
  -5   4  19        2.18        2.75      1.62 o 
  -4   4  19        5.62        3.32      1.88 o 
  -3   4  19        0.25       -2.19      2.19 o 
  -2   4  19       36.61       36.21      3.59 o 
  -1   4  19        0.12       -2.82      2.82 o 
   0   4  19        2.21        2.57      2.65 o 
   1   4  19        3.73        3.49      2.30 o 
   2   4  19        2.26        3.07      1.86 o 
   3   4  19        8.08       13.78      2.04 o 
   4   4  19       22.67       20.21      2.54 o 
  -6   5  19        0.01       -1.82      1.82 o 
  -5   5  19        1.46        0.67      1.93 o 
  -4   5  19       13.45       13.37      2.09 o 
  -3   5  19        3.45        3.89      1.65 o 
  -2   5  19       86.84       99.35      4.69 o 
  -1   5  19       40.29       36.93      3.18 o 
   0   5  19       35.78       44.79      3.25 o 
   1   5  19        5.60        0.47      2.25 o 
   2   5  19       46.09       59.19      3.25 o 
 -10   0  20        1.71        1.20      1.33 o 
  -9   0  20        2.59        3.40      1.52 o 
  -8   0  20       12.74        6.73      2.15 o 
  -7   0  20       90.94       87.14      4.69 o 
  -6   0  20        0.28        0.00      2.16 o 
  -5   0  20        3.47       -1.04      2.47 o 
  -4   0  20        0.00       -0.23      1.62 o 
  -3   0  20       17.65       17.10      3.23 o 
  -2   0  20       94.43       98.96      5.41 o 
  -1   0  20      150.92      146.97      6.64 o 
   0   0  20       27.39       19.32      3.40 o 
   1   0  20       33.33       30.93      3.34 o 
   2   0  20       19.05       17.75      2.78 o 
   3   0  20       46.96       45.83      3.84 o 
   4   0  20        7.50        9.80      2.12 o 
   5   0  20        8.22       10.73      2.09 o 
   6   0  20       14.37       13.48      1.86 o 
 -10   1  20        0.16        0.19      1.88 o 
  -9   1  20        1.23        0.25      2.19 o 
  -8   1  20        1.95       -1.93      2.32 o 
  -7   1  20        5.89        6.58      2.45 o 
  -6   1  20        0.77        1.02      2.69 o 
  -5   1  20       25.51       26.72      3.33 o 
  -4   1  20      116.26      114.12      5.93 o 
  -3   1  20       82.13       71.21      4.80 o 
  -2   1  20        0.37        1.13      2.85 o 
  -1   1  20       28.41       24.52      3.30 o 
   0   1  20       19.97       25.63      3.32 o 
   1   1  20       20.88       20.17      3.12 o 
   2   1  20        2.46        4.25      2.16 o 
   3   1  20        9.16       10.78      1.96 o 
   4   1  20       40.49       42.00      3.41 o 
   5   1  20        0.01        2.83      1.52 o 
   6   1  20        3.24        5.52      1.70 o 
  -9   2  20       10.39        7.37      1.82 o 
  -8   2  20        2.93        4.60      1.86 o 
  -7   2  20       36.31       32.52      3.18 o 
  -6   2  20       28.31       35.89      3.25 o 
  -5   2  20       14.83       14.43      2.51 o 
  -4   2  20       30.12       31.59      3.13 o 
  -3   2  20       62.78       56.62      4.52 o 
  -2   2  20       23.76       22.85      3.36 o 
  -1   2  20       67.03       77.97      4.66 o 
   0   2  20       21.49       23.87      3.05 o 
   1   2  20        1.12       -1.93      2.61 o 
   2   2  20       14.19       16.46      2.52 o 
   3   2  20        3.16        0.31      2.52 o 
   4   2  20       14.38       14.76      2.51 o 
   5   2  20        0.26       -1.84      1.84 o 
  -9   3  20        0.08       -0.67      1.45 o 
  -8   3  20        9.39        7.45      1.94 o 
  -7   3  20       23.09       23.65      2.61 o 
  -6   3  20        4.79        3.80      1.94 o 
  -5   3  20        3.41        1.53      2.98 o 
  -4   3  20       53.83       53.92      3.85 o 
  -3   3  20       34.69       43.02      3.71 o 
  -2   3  20       48.60       54.74      3.91 o 
  -1   3  20      129.39      133.69      6.17 o 
   0   3  20        2.74       -1.52      2.37 o 
   1   3  20        4.60        8.67      2.13 o 
   2   3  20      121.05      128.42      5.69 o 
   3   3  20        2.22        5.17      1.95 o 
   4   3  20      179.43      203.34      6.39 o 
  -7   4  20        2.30       -2.10      2.10 o 
  -6   4  20       12.41       11.04      1.99 o 
  -5   4  20        8.61        8.26      1.86 o 
  -4   4  20        0.10       -0.77      1.84 o 
  -3   4  20       10.97       13.68      2.26 o 
  -2   4  20        4.08        3.06      1.79 o 
  -1   4  20       28.23       26.83      3.05 o 
   0   4  20       30.46       31.98      2.88 o 
   1   4  20        2.81        4.70      1.93 o 
   2   4  20        0.01        0.32      1.51 o 
   3   4  20       16.66       14.85      2.12 o 
  -5   5  20        0.00        0.00      1.49 o 
  -4   5  20       20.48       25.13      2.15 o 
  -3   5  20        0.15       -1.17      1.92 o 
  -2   5  20        0.39        1.27      1.72 o 
  -1   5  20       47.22       50.46      3.16 o 
   0   5  20       56.69       58.91      3.50 o 
  -9   1  21        2.58        8.29      1.44 o 
  -8   1  21        2.80        4.94      1.76 o 
  -7   1  21       26.92       24.30      2.71 o 
  -6   1  21        2.46        2.84      1.95 o 
  -5   1  21       14.91       11.19      2.46 o 
  -4   1  21        1.19        1.01      2.40 o 
  -3   1  21       11.09       10.34      2.49 o 
  -2   1  21      223.84      222.54      7.84 o 
  -1   1  21        2.71        0.00      2.52 o 
   0   1  21        3.31        1.37      2.88 o 
   1   1  21        0.66        0.00      1.48 o 
   2   1  21       21.45       20.52      2.90 o 
   3   1  21       56.63       62.14      3.96 o 
   4   1  21        0.52        4.04      1.44 o 
   5   1  21        2.18        5.74      1.42 o 
  -9   2  21        0.48        1.73      1.11 o 
  -8   2  21        1.88       -0.21      1.53 o 
  -7   2  21        2.36       -0.25      1.98 o 
  -6   2  21        2.21        3.77      1.69 o 
  -5   2  21       40.58       41.16      3.23 o 
  -4   2  21        0.70       -2.80      2.80 o 
  -3   2  21       12.94       16.34      2.53 o 
  -2   2  21      114.25      110.26      5.35 o 
  -1   2  21       41.09       39.97      3.54 o 
   0   2  21       84.20      103.56      5.47 o 
   1   2  21        3.84       -0.85      3.14 o 
   2   2  21        2.59        3.83      1.65 o 
   3   2  21       18.49       16.48      2.35 o 
   4   2  21        3.62        0.43      2.18 o 
  -8   3  21       50.30       57.39      3.06 o 
  -7   3  21       50.50       43.93      2.91 o 
  -6   3  21        0.54        1.63      1.58 o 
  -5   3  21       24.60       22.82      2.44 o 
  -4   3  21       18.79       21.00      2.75 o 
  -3   3  21        0.05        0.88      1.67 o 
  -2   3  21        2.87        0.30      2.20 o 
  -1   3  21        2.48        7.08      1.87 o 
   0   3  21       13.92       24.24      2.82 o 
   1   3  21        1.19       -1.23      1.72 o 
   2   3  21        0.05       -0.44      1.68 o 
   3   3  21        0.51       -1.13      1.72 o 
  -6   4  21        4.05        7.96      1.67 o 
  -5   4  21       14.53       16.27      2.14 o 
  -4   4  21        2.57        4.19      1.54 o 
  -3   4  21       18.07       16.64      2.33 o 
  -2   4  21       15.89       15.68      2.05 o 
  -1   4  21        2.31        2.53      1.76 o 
   0   4  21        0.53       -0.42      1.74 o 
   1   4  21       11.17       20.33      2.22 o 
  -8   0  22        6.51        1.95      1.57 o 
  -7   0  22        0.05        1.14      1.33 o 
  -6   0  22        3.34        5.06      1.81 o 
  -5   0  22       44.05       43.15      3.35 o 
  -4   0  22       45.88       54.78      3.98 o 
  -3   0  22      134.93      131.94      5.88 o 
  -2   0  22       13.78       18.83      2.64 o 
  -1   0  22       18.58       23.78      2.78 o 
   0   0  22      106.23      131.39      5.83 o 
   1   0  22       56.56       73.34      4.31 o 
   2   0  22        5.13        6.22      1.94 o 
   3   0  22       26.01       36.67      2.81 o 
   4   0  22       26.34       33.98      2.60 o 
  -8   1  22        3.05        1.46      1.37 o 
  -7   1  22       24.79       20.40      2.37 o 
  -6   1  22       16.81       18.74      2.43 o 
  -5   1  22       18.11       15.23      2.24 o 
  -4   1  22        0.02        0.30      1.95 o 
  -3   1  22        8.31        4.28      2.15 o 
  -2   1  22       98.76      109.42      5.41 o 
  -1   1  22        0.41       -1.72      2.44 o 
   0   1  22       34.49       34.75      3.12 o 
   1   1  22        3.03        2.26      2.33 o 
   2   1  22       17.58       15.66      2.54 o 
   3   1  22        0.06        3.60      1.47 o 
  -7   2  22        6.42        4.60      1.69 o 
  -6   2  22       21.37       23.32      2.45 o 
  -5   2  22       11.08        7.23      2.02 o 
  -4   2  22        1.72        1.37      2.40 o 
  -3   2  22       94.75      100.39      5.02 o 
  -2   2  22       75.06       81.62      4.48 o 
  -1   2  22        0.00        0.86      2.03 o 
   0   2  22        0.00        2.38      1.36 o 
   1   2  22       12.24       13.70      2.50 o 
   2   2  22       41.01       45.33      3.19 o 
   3   2  22        4.26        7.56      1.65 o 
  -6   3  22        3.11        3.76      1.26 o 
  -5   3  22        2.46       -0.42      1.74 o 
  -4   3  22        6.25        0.70      2.09 o 
  -3   3  22        7.44        9.06      1.84 o 
  -2   3  22       88.41       84.93      4.33 o 
  -1   3  22       29.48       26.72      2.80 o 
   0   3  22       49.92       45.74      3.19 o 
   1   3  22       23.10       23.73      2.48 o 
  -3   4  22       15.83       15.68      1.89 o 
  -2   4  22       18.31       13.71      2.03 o 
  -1   4  22       52.69       53.42      3.12 o 
  -7   1  23       11.73       13.29      1.92 o 
  -6   1  23       20.29       21.39      2.51 o 
  -5   1  23       14.40       14.81      2.16 o 
  -4   1  23        4.90        3.31      1.87 o 
  -3   1  23      120.69      121.74      5.14 o 
  -2   1  23        4.35        5.70      1.92 o 
  -1   1  23       39.30       41.34      3.10 o 
   0   1  23       19.98       21.74      2.63 o 
   1   1  23       93.61      112.66      4.64 o 
   2   1  23        0.19       -0.53      1.58 o 
  -6   2  23       19.82       20.92      2.26 o 
  -5   2  23        2.63        5.55      1.47 o 
  -4   2  23       18.27       16.78      1.93 o 
  -3   2  23       51.65       49.96      3.21 o 
  -2   2  23        1.54        2.97      1.44 o 
  -1   2  23       22.18       18.96      2.31 o 
   0   2  23        0.22       -0.80      1.72 o 
   1   2  23      117.91      152.09      5.13 o 
  -4   3  23       19.81       27.57      2.39 o 
  -3   3  23        7.24        7.50      1.40 o 
  -2   3  23        0.39       -1.24      1.56 o 
  -1   3  23        0.27       -0.85      1.57 o 
  -5   0  24      124.78      130.83      4.91 o 
  -4   0  24      261.24      284.71      8.65 o 
  -3   0  24      107.27      108.01      4.34 o 
  -2   0  24       12.21        8.92      1.86 o 
  -1   0  24       32.07       33.60      2.51 o 
   0   0  24       44.26       59.08      3.32 o 
  -5   1  24       31.03       27.61      2.58 o 
  -4   1  24       26.99       26.45      2.41 o 
  -3   1  24       22.16       23.89      2.44 o 
  -2   1  24       16.74       13.47      2.12 o 
  -1   1  24       10.84       12.36      1.87 o 
                                                 
